# Supplementary material for: Histone H3 lysine 4 acetylation and methylation dynamics define breast cancer subtypes
Source: Oncotarget. 2016 Jan 15;7(5):5094–109. doi: 10.18632/oncotarget.6922 (PMC4868673; doi:10.18632/oncotarget.6922)
Supplement: Supplementary file 3 [file oncotarget-07-5094-s003.xlsx]

## Sheet: replicate QC
SUPPLEMENTAL TABLE 1: READ COUNTS AND REPLICATE ANALYSIS
	million reads in raw fastq	million reads after qc	million mapped reads	narrow peaks @ 10^-2 vs pooled input	peaks passing idr 0.01	rep wig corr		reads in raw fastq	reads in trimmed.cut	primary mapped reads
MCF10A_H3K4AC_R1_06202013	31.9213	23.4113	21.8631	159370	15525	0.758		31921309	23411298	21863056
MCF10A_H3K4AC_R2_03112014	23.7507	23.1575	22.2932	118115				23750722	23157539	22293196
MCF10A_H3K4ME3_R1_03182013	23.2609	22.9156	21.961	67935	9422	0.703		23260872	22915646	21961027
MCF10A_H3K4ME3_R2_03112014	35.302	34.4305	31.7487	58016				35301997	34430499	31748705
MCF10A_input_R1_03182013	31.0524	29.9187	28.8399					31052402	29918703	28839931
MCF10A_input_R1_06202013	24.086	23.2155	22.3686					24085961	23215451	22368566
MCF7_H3K4AC_R1_06202013	51.6723	47.7286	44.1172	125421	12743	0.69		51672321	47728575	44117198
MCF7_H3K4AC_R2_03112014	24.7748	24.5961	23.6302	142042				24774801	24596065	23630187
MCF7_H3K4ME3_R1_03182013	32.3811	31.9263	30.7113	51316	13035	0.826		32381099	31926298	30711329
MCF7_H3K4ME3_R2_03112014	23.0447	22.8894	22.0068	71550				23044682	22889396	22006838
MCF7_input_R1_03182013	35.4124	34.8791	33.7198					35412448	34879119	33719809
MCF7_input_R2_12202014	24.2737	23.9947	23.0973					24273651	23994706	23097343
MDA231_H3K4AC_R1_09092013	32.1507	31.536	29.371	151458	16285	0.681		32150651	31535982	29371046
MDA231_H3K4AC_R2_03112014	24.0384	22.8358	22.0924	132276				24038432	22835797	22092448
MDA231_H3K4ME3_R1_03182013	21.1729	20.7401	19.8072	97253	8173	0.645		21172851	20740141	19807182
MDA231_H3K4ME3_R2_03112014	25.8161	25.3219	23.8273	64125				25816142	25321919	23827335
MDA231_input_R1_03182013	34.0042	33.4495	32.1864					34004208	33449480	32186443
MDA231_input_R1_06202013	38.3383	37.6921	36.2578					38338343	37692137	36257799
	peaks passing idr 0.01	rep wig corr
MCF10A_H3K4AC	15525	0.758
MCF10A_H3K4ME3	9422	0.703
MCF10A_input
MCF7_H3K4AC	12743	0.69
MCF7_H3K4ME3	13035	0.826
MCF7_input
MDA231_H3K4AC	16285	0.681
MDA231_H3K4ME3	8173	0.645
MDA231_input
