# Supplementary material for: Histone H3 lysine 4 acetylation and methylation dynamics define breast cancer subtypes
Source: Oncotarget. 2016 Jan 15;7(5):5094–109. doi: 10.18632/oncotarget.6922 (PMC4868673; doi:10.18632/oncotarget.6922)
Supplement: Supplementary file 4 [file oncotarget-07-5094-s004.xlsx]

## Sheet: supplemental ChIPseq and RNAseq
ChIPseq data are pooled log2 fold-enrichment over input after normalizing for sample read depth.
RNAseq data are the average across 3 replicates of log2 normalized counts as calculated by DEseq2.
All data are based on gencode's v21 gene annotation.
ENSEMBL ID	GENE SYMBOL	MCF10A H3K4ME3	MCF7 H3K4ME3	MDA231 H3K4ME3	MCF10A H3K4AC	MCF7 H3K4AC	MDA231 H3K4AC	MCF10A RNA	MCF7 RNA	MDA231 RNA
ENSG00000168005.6	C11orf84	3.42925	2.45961	3.29927	2.32506	2.60225	2.52117	7.69109	8.34574	9.03688
ENSG00000078237.5	C12orf5	2.88913	2.78034	3.74282	2.59786	3.22191	3.16604	8.31854	8.51513	8.42801
ENSG00000158486.11	DNAH3	3.16031	2.33093	2.32897	2.6877	1.9449	0.827796	2.73393	3.15661	4.11816
ENSG00000134108.10	ARL8B	3.78711	3.57439	4.66596	3.03377	3.83298	3.80324	10.9414	11.3137	11.4093
ENSG00000167700.6	MFSD3	2.64673	2.60705	2.80988	3.25986	5.15279	2.73461	8.56689	8.00932	6.27266
ENSG00000060642.8	PIGV	2.30886	2.5352	1.91249	3.72447	4.13485	4.32525	8.53117	8.35727	7.64708
ENSG00000276644.2	DACH1	0.225987	0.766828	3.8193	0.386113	0	2.40812	2	3.13965	5.85644
ENSG00000056586.13	RC3H2	2.26448	2.11456	2.92774	2.0858	3.16471	3.2691	11.5196	11.5439	11.6651
ENSG00000182141.7	ZNF708	2.37085	3.01482	2.91307	2.68464	4.18639	3.14231	7.64478	8.794	7.29216
ENSG00000124214.17	STAU1	2.66789	2.82573	3.37266	2.56465	3.18949	2.44973	11.1899	11.6281	11.4032
ENSG00000153561.10	RMND5A	2.46146	2.85049	3.3954	2.68678	3.96832	2.97625	11.2441	11.2096	10.7079
ENSG00000179262.7	RAD23A	1.73564	2.17231	2.83533	2.48965	4.32252	3.84417	10.1404	10.2547	10.8725
ENSG00000127511.7	SIN3B	2.45797	2.38626	3.63181	2.34563	2.9962	2.87691	9.92865	8.98645	10.2853
ENSG00000185652.9	NTF3	2.33871	0.560189	-0.593931	0.983752	0.212145	0.401239	3.17392	2	4.79946
ENSG00000088179.6	PTPN4	1.75487	2.07017	2.08977	1.89026	2.45381	1.20943	10.2704	10.0786	9.2469
ENSG00000070081.13	NUCB2	3.48317	3.42117	3.99843	3.36643	4.36178	3.56492	8.89857	10.017	10.5809
ENSG00000161558.8	TMEM143	0.838869	0.817701	0.94525	2.69996	3.33629	2.83457	6.5741	5.40566	3.70518
ENSG00000179833.4	SERTAD2	2.52166	2.52681	3.8968	2.03895	2.3242	2.95506	9.08128	7.08322	8.73856
ENSG00000165312.6	OTUD1	2.23428	2.32957	3.34638	1.84061	3.39779	2.70961	8.29677	8.02998	7.80036
ENSG00000064225.10	ST3GAL6	2.3904	1.34737	2.84274	1.20381	0.380228	1.63712	5.98663	2.19931	6.68283
ENSG00000057294.11	PKP2	3.01783	2.42539	3.72266	2.40655	2.36991	2.14499	9.36125	8.8331	10.3588
ENSG00000174442.9	ZWILCH	3.13228	3.11046	4.57374	3.3029	4.1741	4.60164	9.28007	10.7731	10.6007
ENSG00000103111.12	MON1B	3.19805	2.83232	3.13235	3.28159	3.0263	2.66573	10.6238	9.2498	8.85539
ENSG00000125744.9	RTN2	1.61615	1.98024	1.54601	1.12188	2.27227	1.48242	7.32142	6.68391	7.5475
ENSG00000013392.7	RWDD2A	2.94689	3.12193	4.11582	2.07289	2.95818	3.47724	6.57611	7.60886	6.4914
ENSG00000184178.13	SCFD2	3.53788	3.22821	3.73929	1.92076	1.07771	1.57899	8.68327	8.3398	8.95404
ENSG00000130204.10	TOMM40	0.821278	1.19276	1.97475	1.55372	3.01811	2.49198	9.81468	10.6199	10.6383
ENSG00000133661.13	SFTPD	0.229767	1.83309	0.816125	0.493646	3.83727	-0.398856	2.82657	4.27137	2
ENSG00000164182.8	NDUFAF2	2.60038	3.01706	3.68223	1.63694	1.99209	1.8867	7.64268	7.95429	8.49595
ENSG00000164114.16	MAP9	1.57635	1.67576	2.76362	0.109077	-0.124984	1.04513	9.44086	8.11602	8.61512
ENSG00000114861.16	FOXP1	2.78046	2.28665	3.01488	3.64271	4.35938	2.93659	9.84097	10.3166	10.9938
ENSG00000152942.16	RAD17	3.05459	2.84508	3.8215	2.88962	3.87796	3.60651	9.2078	9.48535	9.85018
ENSG00000136169.14	SETDB2	2.51573	2.15498	3.10123	2.3799	2.60859	2.4872	8.60935	8.36664	7.67953
ENSG00000121644.16	DESI2	2.948	2.08781	3.50043	2.56635	2.13061	2.9287	10.6812	10.5077	11.3587
ENSG00000138495.4	COX17	1.80503	1.3776	2.65251	2.50622	2.32321	2.39472	8.05037	8.2313	7.93534
ENSG00000169992.7	NLGN2	1.691	2.76258	2.6109	1.96519	3.68807	2.53244	7.32478	7.33268	6.8002
ENSG00000103037.9	SETD6	3.04486	3.13322	3.18412	2.41616	4.12419	2.662	8.97024	7.80144	6.72358
ENSG00000112511.15	PHF1	1.46392	1.78168	1.79201	1.83572	2.92439	3.12895	8.20626	7.6565	8.78638
ENSG00000159479.14	MED8	2.61381	2.63214	3.87222	2.54874	2.57899	2.79343	8.77587	9.13095	9.36012
ENSG00000144504.13	ANKMY1	2.00598	1.28679	1.63007	2.34939	2.25908	1.82296	7.96224	7.45984	7.30141
ENSG00000197019.4	SERTAD1	2.75501	3.20922	3.72503	3.11695	4.20423	4.32341	8.76476	8.42416	9.13036
ENSG00000174013.7	FBXO45	3.36681	3.06581	3.5502	2.45155	2.83397	2.85293	9.22024	11.0084	9.66152
ENSG00000142507.7	PSMB6	2.52229	2.69886	3.37767	2.21842	2.51002	2.41078	10.0251	11.2522	11.1528
ENSG00000129455.13	KLK8	0.43395	-0.00593941	-0.747266	2.46353	0.285539	-0.400041	7.67905	2	2
ENSG00000143033.15	MTF2	3.17788	3.25001	3.64567	3.41095	3.55798	2.96667	9.3429	9.17989	9.46562
ENSG00000259956.1	RBM15B	1.24967	1.57111	2.25138	2.39959	3.20817	3.13028	10.7213	10.1806	10.959
ENSG00000150773.8	PIH1D2	2.53144	2.4934	3.391	2.39553	2.41991	2.86369	4.7306	2.93723	5.08419
ENSG00000174132.8	FAM174A	2.34421	2.44694	3.08102	1.88219	1.77433	2.13831	7.6698	7.60905	7.68107
ENSG00000150316.9	CWC15	3.05173	3.02426	4.12158	2.17953	2.96913	2.91372	9.3592	9.11444	10.1814
ENSG00000109805.7	NCAPG	3.54061	3.19924	4.476	2.92564	4.00613	4.72312	10.2687	10.1004	12.2589
ENSG00000160229.9	ZNF66	2.03093	2.7661	3.12994	1.2482	2.38212	1.98778	5.37523	7.36996	5.40377
ENSG00000143183.14	TMCO1	2.92351	2.50562	3.20182	2.77572	4.0752	3.00895	10.7691	10.0858	11.3442
ENSG00000108774.12	RAB5C	2.8276	3.04445	3.47879	2.63911	3.15477	3.16319	8.26435	8.67598	9.07889
ENSG00000183696.11	UPP1	1.97001	2.09427	3.05754	3.55399	1.53107	4.01199	10.9175	4.5615	9.89119
ENSG00000279859.1	AC093323.1	0.244753	-0.202652	-0.434212	3.03599	2.41306	0.0207947	3.3016	2	2
ENSG00000001460.15	STPG1	1.81687	1.43235	1.53364	2.20029	0.804363	2.27514	7.41891	6.3049	7.23109
ENSG00000064601.14	CTSA	2.21504	2.47136	1.53389	1.87281	2.68215	2.30959	10.1275	10.3376	10.7757
ENSG00000135723.11	FHOD1	1.92395	2.24004	3.36675	2.15823	2.68108	2.27822	9.81966	8.49166	8.55367
ENSG00000168300.11	PCMTD1	3.31317	2.79178	4.13668	3.83414	4.4606	3.41772	11.4468	9.98102	8.83942
ENSG00000130589.14	HELZ2	2.39936	2.0253	2.01952	2.78722	2.65985	2.66925	9.117	10.6614	9.7859
ENSG00000106125.14	FAM188B	2.02083	1.79249	2.30286	3.11071	1.81588	1.84313	6.19169	3.84835	3.01391
ENSG00000126391.11	FRMD8	3.01195	2.97547	3.13423	3.22742	3.71869	3.22133	9.35361	9.16116	9.27623
ENSG00000121542.9	SEC22A	2.64387	2.97516	3.22442	2.16002	2.64845	2.38467	7.96808	8.502	8.04531
ENSG00000125843.8	AP5S1	1.31866	2.09068	2.24008	2.52233	4.26559	3.61549	8.07831	9.42438	8.78663
ENSG00000105053.8	VRK3	2.58286	2.95637	3.6393	2.01458	2.48182	3.05781	9.05898	8.4396	8.97021
ENSG00000117394.17	SLC2A1	3.09567	3.00897	4.14786	2.8387	4.2838	2.89449	11.8237	11.0812	12.9618
ENSG00000077044.7	DGKD	0.694768	1.35814	2.35058	1.10078	2.26029	1.78599	9.02806	9.43559	9.96469
ENSG00000206344.6	HCG27	2.33335	1.90551	3.15356	2.31855	2.16361	3.40055	4.49723	3.14576	4.74298
ENSG00000128965.9	CHAC1	1.79887	2.45514	2.73436	2.68966	3.6333	3.0032	4.14008	5.03372	7.11891
ENSG00000049239.10	H6PD	1.65963	1.95203	1.82114	2.5954	2.93092	3.08003	9.86654	9.19499	10.1881
ENSG00000143224.15	PPOX	1.76628	2.0756	2.55062	1.30054	1.65651	2.22945	7.12602	5.91248	7.17634
ENSG00000106571.10	GLI3	2.67001	2.48017	3.50634	1.9451	2.74215	2.70469	8.937	7.60447	6.8542
ENSG00000196227.8	FAM217B	2.61993	2.42346	0.358831	1.08265	3.38682	0.564136	8.2692	10.0216	9.01088
ENSG00000188186.8	LAMTOR4	2.34164	2.58184	2.79471	2.34914	2.65138	2.59572	8.84981	9.70612	9.34419
ENSG00000112305.12	SMAP1	2.52818	2.35504	3.52546	2.22608	2.34457	2.4557	9.21376	9.71519	9.58458
ENSG00000167880.5	EVPL	1.42608	1.16822	2.22945	1.6988	3.27342	2.20697	10.655	9.95474	9.37245
ENSG00000135476.9	ESPL1	1.47759	2.30032	2.71672	1.32583	2.39966	2.85688	8.27589	9.73669	10.3769
ENSG00000079819.14	EPB41L2	2.90447	3.18146	3.76199	1.10698	2.69472	2.60835	6.75284	8.66818	9.72931
ENSG00000134333.11	LDHA	3.37175	3.33491	4.67301	3.71709	3.74596	3.95007	13.9474	11.8476	14.1778
ENSG00000138735.13	PDE5A	2.89283	2.79706	2.41132	2.20659	2.01113	0.963465	8.48682	8.38555	9.039
ENSG00000136643.9	RPS6KC1	2.43127	2.81259	3.39483	0.728408	2.2013	2.3006	8.65801	8.63875	10.0983
ENSG00000131845.12	ZNF304	3.06199	2.05642	3.07297	2.33482	0.719598	2.01643	8.98489	7.72531	8.89737
ENSG00000182220.11	ATP6AP2	2.17051	2.18772	2.21004	1.61544	3.01123	1.37609	11.0036	11.3823	10.5778
ENSG00000166896.5	XRCC6BP1	1.48974	1.83696	2.45823	1.80724	2.02909	2.12139	6.30497	7.86014	7.44566
ENSG00000167676.3	PLIN4	-0.563193	-0.0669917	-0.691129	1.79945	-0.0265544	0.0892747	7.28786	3.15726	2.78706
ENSG00000108840.13	HDAC5	1.89186	1.89341	2.2032	2.14567	2.10932	2.06424	7.68903	7.90364	9.31682
ENSG00000102007.8	PLP2	2.64476	2.57022	4.22186	2.63143	3.87816	4.35012	10.1587	9.892	11.4835
ENSG00000146535.11	GNA12	1.06044	1.85355	2.38788	1.09653	2.52847	1.99369	9.45949	9.81009	10.5526
ENSG00000048162.17	NOP16	2.65049	2.97941	3.50971	3.1358	3.73823	3.48426	9.18766	9.51066	9.60714
ENSG00000064102.12	ASUN	2.83825	3.57833	3.96785	2.58225	4.29099	4.00691	9.77976	10.4014	9.88784
ENSG00000115685.12	PPP1R7	2.17909	3.31867	2.83096	0.993143	2.98282	0.358429	9.5702	9.97998	9.47724
ENSG00000148426.10	PROSER2	3.4791	3.15946	3.69036	3.12269	4.89806	2.66193	8.6369	8.5848	8.58483
ENSG00000071189.19	SNX13	3.4105	3.07262	4.09817	2.74754	3.33939	3.52836	11.4391	10.7995	10.454
ENSG00000119471.12	HSDL2	2.43136	2.6535	3.2685	2.53447	3.24791	2.74806	10.2871	9.85374	11.3069
ENSG00000172345.11	STARD5	0.826675	1.96253	1.56553	-0.356856	1.24452	0.503971	4.33133	6.41259	3.07981
ENSG00000132300.16	PTCD3	2.89726	2.87737	3.76451	2.4357	2.70486	3.13192	11.2293	11.0815	11.2956
ENSG00000162076.10	FLYWCH2	2.72128	2.79047	3.74438	2.16869	3.76955	2.46231	8.20319	9.48832	7.93774
ENSG00000215301.7	DDX3X	2.72019	2.76685	3.17492	4.23308	5.29538	4.57139	13.333	12.8349	12.9467
ENSG00000173272.11	MZT2A	3.58788	3.03613	4.56079	3.57585	4.52633	4.00081	8.39986	9.30103	8.54764
ENSG00000075914.10	EXOSC7	3.26022	3.11584	4.07017	2.63821	2.94397	2.32083	8.91636	8.41939	9.16594
ENSG00000158483.13	FAM86C1	2.04716	2.53093	2.80387	2.15437	3.41624	3.4329	5.57203	7.59036	6.58505
ENSG00000137440.4	FGFBP1	1.22556	-0.110992	-0.315151	2.02334	-0.269488	0.000814509	10.8045	2	4.47609
ENSG00000165195.11	PIGA	2.93164	2.19633	3.43334	2.19702	2.84201	2.27208	8.05367	8.95361	8.60496
ENSG00000066697.12	MSANTD3	2.71239	2.51005	3.0498	2.47953	2.51928	3.85961	8.02072	8.59928	10.4678
ENSG00000122335.11	SERAC1	2.55147	2.62498	3.19978	2.59031	2.60997	2.9072	8.28631	6.57177	8.15981
ENSG00000115137.9	DNAJC27	2.61971	3.30064	3.83843	3.39354	3.91266	4.48102	7.24851	7.07545	6.56031
ENSG00000149923.11	PPP4C	3.14828	3.71359	4.17124	3.50476	4.89922	4.35103	10.5552	11.1586	10.4147
ENSG00000149925.14	ALDOA	2.13388	2.58358	2.7592	2.02878	3.2901	2.69203	14.1561	13.9123	13.5565
ENSG00000159733.11	ZFYVE28	-0.0764412	2.11899	2.9108	-0.132677	2.28173	1.44275	3.69105	7.06377	9.16401
ENSG00000144959.7	NCEH1	2.19182	2.33686	3.31621	1.93649	2.05414	3.1595	10.1782	8.53952	11.6781
ENSG00000054983.14	GALC	0.654295	1.76791	1.46985	0.693433	2.64471	2.22813	8.34261	10.1625	9.69209
ENSG00000108590.8	MED31	2.20925	3.34357	3.3133	2.16928	3.27237	2.612	7.21229	6.98127	9.01006
ENSG00000179111.6	HES7	1.9331	1.42643	1.32256	1.34669	0.867124	0.139413	5.76779	2	2.45385
ENSG00000113360.14	DROSHA	2.97128	2.69793	3.50306	1.96303	1.93209	2.44898	9.44198	9.38128	9.13611
ENSG00000231738.8	TSPAN19	1.84305	0.775268	1.88045	0.255058	-0.248357	-0.374323	3.57062	2	2.14551
ENSG00000170325.12	PRDM10	2.072	1.91964	2.12941	4.01721	4.41147	4.72134	8.55533	8.46093	8.52926
ENSG00000204308.7	RNF5	1.81225	2.34808	3.02839	2.67292	3.18183	3.14206	7.80147	8.81554	9.46291
ENSG00000154447.12	SH3RF1	3.19453	3.71047	4.36934	3.70775	4.21582	3.91351	9.58781	8.46239	10.1582
ENSG00000197858.8	GPAA1	2.56015	2.96975	2.88921	2.23721	3.07927	2.46867	10.316	10.6724	10.3103
ENSG00000151338.16	MIPOL1	1.81431	2.00573	2.52256	2.04965	2.36674	1.96087	9.34455	8.25086	7.17534
ENSG00000180998.9	GPR137C	2.77854	2.83751	3.53924	1.46249	2.82603	1.51155	4.23149	7.6257	6.6785
ENSG00000173846.10	PLK3	2.6333	2.35329	2.73325	3.07169	3.55622	1.56316	7.96577	5.51932	6.0621
ENSG00000168303.6	MPLKIP	3.17101	2.90075	3.9499	3.16691	2.82051	3.38257	9.24946	7.80289	8.85024
ENSG00000133027.15	PEMT	2.33494	2.53063	2.96703	2.1858	2.97798	2.40558	6.42693	7.85722	7.95462
ENSG00000111785.16	RIC8B	2.32397	2.97391	3.64694	1.58147	2.36895	3.50295	8.43811	8.56482	9.31034
ENSG00000113441.13	LNPEP	2.48752	3.0515	3.377	2.76189	4.39424	3.7604	12.3486	11.7525	11.9079
ENSG00000182934.9	SRPR	2.80563	2.96639	3.60874	3.18375	3.00767	3.64344	10.2695	9.62656	10.6594
ENSG00000082515.14	MRPL22	2.39348	2.27165	2.61943	1.82587	1.6021	1.90882	9.0957	8.5392	8.45948
ENSG00000135905.16	DOCK10	0.178777	1.65	2.64202	-0.00738805	1.3394	1.29816	4.77753	6.11243	8.41789
ENSG00000117682.14	DHDDS	1.28379	2.4184	2.14412	1.22717	2.00664	1.50259	8.72278	8.77898	8.62969
ENSG00000196652.9	ZKSCAN5	1.79595	2.4623	2.48948	0.867504	1.92788	2.64063	9.13959	9.3984	9.74761
ENSG00000174197.14	MGA	1.53848	-0.231528	-0.11404	1.79776	-0.187228	0.0513781	10.172	11.5325	10.9575
ENSG00000117036.9	ETV3	3.96261	3.91259	3.98918	3.58415	4.52373	3.22089	9.87161	9.05973	9.16799
ENSG00000136631.10	VPS45	2.39126	2.77589	2.83613	2.48811	3.46485	2.86797	9.73218	10.6061	9.79524
ENSG00000066777.6	ARFGEF1	3.66764	3.38084	3.88774	3.16728	4.67202	3.16425	12.4038	11.4113	10.2203
ENSG00000279576.1	MALAT1	2.76237	2.26533	3.11445	1.77158	2.14509	1.77342	3.66885	3.43618	2.9546
ENSG00000164404.6	GDF9	2.42365	3.0386	3.09496	2.58557	3.63234	2.8483	4.01609	3.65014	2.42569
ENSG00000111684.8	LPCAT3	2.89493	2.63104	3.17831	2.05201	2.30753	2.5952	9.61377	8.51097	9.4625
ENSG00000186230.6	ZNF749	2.40911	2.34241	3.13144	1.65559	1.85329	1.89294	8.15677	7.74316	7.87237
ENSG00000103855.15	CD276	2.73718	2.63947	2.8753	2.1487	3.48478	1.93405	9.09396	10.6066	9.07963
ENSG00000111530.10	CAND1	3.13099	3.20272	4.24771	3.42827	4.43471	4.50886	12.5743	13.179	12.9215
ENSG00000149577.13	SIDT2	2.2395	2.10972	1.93144	2.07261	2.59044	1.43433	9.10308	7.92026	7.76645
ENSG00000056972.16	TRAF3IP2	2.59754	1.57787	2.47188	2.96544	2.36222	3.15273	9.00731	8.46409	7.53303
ENSG00000142875.17	PRKACB	2.41063	2.16142	4.04161	0.405759	0.977817	3.00593	8.30824	7.55004	9.11855
ENSG00000173473.8	SMARCC1	2.96745	2.69123	3.30816	3.67159	4.57769	4.1088	11.6879	10.7166	11.4052
ENSG00000153485.5	TMEM251	2.857	3.10953	3.60287	2.94156	3.85585	3.10915	6.08223	8.63697	7.68996
ENSG00000173914.9	RBM4B	1.46301	2.39515	1.74019	2.00761	3.61582	2.56906	7.49099	8.80334	8.75528
ENSG00000168172.6	HOOK3	3.72167	3.38734	4.80261	3.22882	4.82147	3.63737	11.3314	8.39522	9.8136
ENSG00000182325.8	FBXL6	2.1914	2.58565	2.37419	2.08925	2.8115	2.08197	7.85284	7.90462	7.29663
ENSG00000153015.13	CWC27	3.08124	2.78659	3.95121	2.21831	1.89567	2.76416	8.63896	8.44752	9.17016
ENSG00000214113.8	LYRM4	2.69121	3.00132	3.29337	3.0846	4.19726	3.66331	8.50449	7.90917	9.07349
ENSG00000113732.6	ATP6V0E1	3.29604	2.55649	3.75377	3.72117	3.10191	3.38191	11.3629	11.7059	11.5826
ENSG00000100216.5	TOMM22	3.0071	3.16619	3.43431	2.32814	2.9081	1.98948	10.0021	10.2894	10.5809
ENSG00000126953.5	TIMM8A	2.29744	2.61663	3.40857	2.00575	3.44694	3.07444	6.57719	8.48507	8.10625
ENSG00000152409.8	JMY	3.16354	2.91315	3.66143	2.90277	3.75076	2.20892	10.2772	9.96146	8.75684
ENSG00000110442.9	COMMD9	1.33759	2.22199	2.26367	0.580275	0.732824	0.90286	8.35163	8.65523	9.46749
ENSG00000092929.9	UNC13D	0.571626	0.885669	2.52497	3.06234	4.51527	4.14836	9.05688	10.0058	11.5161
ENSG00000100744.12	GSKIP	3.81912	3.89393	4.35696	3.07236	3.21379	2.484	9.30933	10.6712	10.0499
ENSG00000131165.12	CHMP1A	3.98174	3.33979	4.26434	3.91209	3.75057	3.99986	10.5188	10.8777	10.449
ENSG00000135912.8	TTLL4	2.56838	2.74552	3.40932	2.29388	2.16586	3.05523	8.76178	8.26107	7.63572
ENSG00000177889.7	UBE2N	1.99384	3.08936	3.5875	2.42411	3.90358	3.48636	10.2895	11.1928	11.5802
ENSG00000222011.6	FAM185A	2.71837	2.48714	2.5968	1.89304	2.43042	0.81154	7.48017	8.04376	6.60886
ENSG00000165029.13	ABCA1	1.04758	0.653884	4.17168	0.374217	0.692345	3.72657	7.7858	4.9049	11.4153
ENSG00000196290.12	NIF3L1	3.03272	2.97615	3.70871	3.3341	3.75653	3.6182	8.64283	9.64339	9.04683
ENSG00000148677.6	ANKRD1	-1.21645	-0.0776283	2.65838	0.0331641	0.612936	3.48407	2.48071	4.90339	13.5484
ENSG00000153898.10	MCOLN2	1.40158	1.96642	2.59056	0.694358	1.34467	0.694092	6.44672	5.38197	5.80942
ENSG00000146085.7	MUT	2.53317	2.67634	3.50811	1.77518	2.23093	2.98573	10.1211	9.29112	9.88281
ENSG00000009844.13	VTA1	1.91633	2.41577	3.51485	1.32071	1.65543	2.4372	10.0653	10.8647	10.4276
ENSG00000005100.10	DHX33	3.11914	3.55733	4.06387	1.81802	3.13843	2.6656	8.88048	9.2278	8.58461
ENSG00000159263.13	SIM2	2.682	2.13262	2.20395	3.27687	3.25203	2.31898	9.0452	6.54441	4.30689
ENSG00000121766.12	ZCCHC17	3.19488	3.72856	3.65492	2.62031	3.79162	3.31568	8.7037	9.16911	9.17759
ENSG00000126778.8	SIX1	0.685646	1.44675	1.64783	0.803037	2.01245	2.4248	2.70914	7.80254	9.87626
ENSG00000095794.17	CREM	2.37887	2.97967	2.88832	2.83876	4.19455	3.47661	7.55685	8.49901	8.66268
ENSG00000184271.13	POU6F1	1.90787	1.58225	2.73311	1.67659	1.71207	2.88915	4.59769	2.49504	5.4675
ENSG00000178372.7	CALML5	-0.166949	0.0233178	-0.936668	1.56687	3.11531	0.22766	3.9086	6.9068	2.1125
ENSG00000106268.13	NUDT1	2.62549	3.08814	3.57228	2.58581	3.87803	3.42986	7.49574	8.61034	8.89276
ENSG00000105829.9	BET1	2.6054	2.38575	3.63879	1.72541	1.26251	3.28425	8.96878	8.07422	9.44181
ENSG00000124486.10	USP9X	4.02356	4.14562	5.44124	3.93358	6.11506	5.56305	12.9791	12.6332	12.5348
ENSG00000185437.11	SH3BGR	1.78865	2.3908	3.27347	1.99509	2.90426	2.67603	5.35052	5.38482	3.81272
ENSG00000136874.8	STX17	2.34266	3.15454	2.98299	2.03525	3.55794	2.55738	9.11755	9.66607	9.01873
ENSG00000143319.14	ISG20L2	3.4062	3.20805	3.47859	3.23181	3.39286	3.13898	8.59587	9.36934	8.59629
ENSG00000166140.15	ZFYVE19	2.19776	2.44233	3.2679	1.90492	2.10687	2.78594	8.44316	8.35054	8.32158
ENSG00000165730.12	STOX1	0.935609	2.60649	1.6239	0.963346	3.06825	0.83751	3.90191	7.85272	6.33953
ENSG00000139977.11	NAA30	2.60728	2.53154	3.74476	2.05465	2.75773	2.86379	9.81851	11.1023	10.1519
ENSG00000123562.14	MORF4L2	1.53381	1.83747	2.42292	2.8053	4.4366	4.10106	11.8392	13.1594	12.583
ENSG00000187147.15	RNF220	1.6728	0.380465	2.91206	0.333588	-0.24547	1.7118	9.66191	9.49462	9.74878
ENSG00000159082.15	SYNJ1	3.35125	3.725	3.51779	2.32951	3.22411	2.02505	8.08	7.85131	7.66064
ENSG00000137500.7	CCDC90B	2.45662	2.50293	2.69974	2.85414	3.04826	3.14553	9.72355	9.96204	10.4634
ENSG00000188368.7	PRR19	2.53547	2.48377	2.56946	1.71805	2.87837	1.72649	4.168	4.54921	5.10516
ENSG00000159202.15	UBE2Z	2.0405	2.4818	2.89419	2.02628	3.72669	2.91688	10.5981	12.0547	11.1064
ENSG00000136861.15	CDK5RAP2	2.82769	3.066	3.97095	1.91898	2.94422	3.29286	10.6036	10.158	10.7438
ENSG00000003147.15	ICA1	2.07684	2.80982	2.66966	2.19413	3.8309	1.50218	9.36585	10.0374	7.59507
ENSG00000161888.9	SPC24	2.49743	2.59553	3.70745	1.84435	2.84771	2.82091	9.03993	9.8764	10.3765
ENSG00000198585.9	NUDT16	2.47819	2.40372	3.16246	2.63065	2.65534	2.61643	9.22445	9.04311	8.36742
ENSG00000130935.7	NOL11	2.82772	2.8366	3.52845	2.91436	3.48728	3.82566	9.91233	12.2352	11.182
ENSG00000172197.10	MBOAT1	2.73534	3.03314	3.09839	3.58889	4.52597	1.90576	9.42273	9.52204	7.36728
ENSG00000115392.9	FANCL	2.68328	2.38741	3.02963	2.3323	2.88844	2.69737	9.24231	8.68778	8.15036
ENSG00000112697.13	TMEM30A	2.87461	2.83585	3.67642	2.96797	2.84722	2.5602	12.8518	11.841	12.3078
ENSG00000134463.12	ECHDC3	2.45544	0.906421	2.49354	2.48473	1.51232	2.35656	8.75066	6.14515	8.08665
ENSG00000166619.10	BLCAP	3.68524	3.1749	4.03214	4.29772	4.54803	3.95024	10.4448	8.98117	9.51725
ENSG00000138658.13	ZGRF1	1.7236	2.32499	3.00036	1.90079	2.31189	3.21553	8.64116	8.86158	9.87806
ENSG00000138801.6	PAPSS1	2.37322	3.47583	3.48061	2.26036	2.89092	1.71184	10.9402	10.3819	10.2164
ENSG00000268439.3	RP3-461F17.3	3.01165	3.61214	3.79535	3.48115	4.49725	3.9111	2.87485	2.7291	2.68241
ENSG00000128731.13	HERC2	1.9312	1.66623	1.77921	2.09464	2.31729	1.74961	10.9167	10.6395	10.6921
ENSG00000182405.5	PGBD4	3.13268	3.26453	3.95697	2.46932	2.06786	2.96828	7.0757	6.32933	5.55367
ENSG00000188229.5	TUBB4B	3.01143	4.00642	4.03645	3.20553	5.49632	3.5601	11.7018	12.5736	13.3582
ENSG00000196247.9	ZNF107	2.51661	2.46487	3.08938	1.55762	2.63122	2.79499	9.18597	9.82378	7.96961
ENSG00000204947.6	ZNF425	3.82069	4.28555	4.26135	3.89365	5.25296	3.45764	6.00676	7.52666	6.81486
ENSG00000203880.9	PCMTD2	2.07576	2.07742	2.71693	2.0422	2.74047	2.35805	9.85531	11.0135	9.90985
ENSG00000164924.15	YWHAZ	2.58274	2.03979	2.71622	3.7312	4.07038	3.61443	13.7774	14.3599	13.7616
ENSG00000243660.7	ZNF487	2.86899	3.13387	3.00529	2.83468	4.40498	2.8226	6.6839	6.68318	5.43028
ENSG00000163069.10	SGCB	1.72649	2.38108	2.99283	0.713869	1.25728	1.84409	9.01548	8.00005	10.4623
ENSG00000167004.10	PDIA3	2.9742	2.94858	3.43288	2.97556	4.16317	3.56449	11.5908	10.9371	11.0141
ENSG00000157500.8	APPL1	2.29637	2.15221	2.71338	1.97768	2.9197	2.19006	10.6222	10.2947	11.6522
ENSG00000151461.17	UPF2	3.69379	3.29609	4.42538	3.62207	4.30851	4.43124	10.1765	10.1474	9.51197
ENSG00000089053.10	ANAPC5	2.93025	3.10463	4.06322	2.89967	4.12598	4.03046	10.9679	11.966	11.6626
ENSG00000142856.14	ITGB3BP	2.86732	2.36312	3.98325	3.17618	1.30494	3.69788	8.61497	8.06731	8.06669
ENSG00000244462.5	RBM12	2.74299	3.03451	3.82261	3.45998	4.63771	4.42815	10.7262	11.3622	11.6459
ENSG00000150593.13	PDCD4	2.74475	2.14831	3.11058	2.38181	4.07004	2.63577	11.9466	11.2644	9.77814
ENSG00000086619.11	ERO1LB	2.04264	2.21055	3.14529	0.746449	1.72637	1.81848	5.53955	5.56032	7.46373
ENSG00000184898.6	RBM43	1.82551	1.97852	2.58311	1.36489	2.42712	2.47043	6.36329	6.58393	5.59456
ENSG00000164258.9	NDUFS4	2.3173	2.35212	2.84326	2.08476	2.08631	2.49253	9.63193	9.78411	10.4389
ENSG00000161996.15	WDR90	1.69911	0.841876	1.77353	2.79366	3.10865	2.15547	9.5114	8.39605	7.27231
ENSG00000170903.8	MSANTD4	2.28858	2.41258	3.26656	0.882063	0.751601	1.59241	8.85073	7.66654	9.97229
ENSG00000249115.6	HAUS5	1.42625	1.94413	2.34255	1.54193	1.99289	2.1894	8.12727	7.93781	8.64722
ENSG00000064932.13	SBNO2	2.18581	2.5071	3.34264	3.41617	4.68984	3.46338	10.6754	9.21491	10.3088
ENSG00000136367.13	ZFHX2	2.2018	2.59671	2.15155	2.83538	3.721	2.74386	4.64617	3.91296	3.3975
ENSG00000162601.7	MYSM1	2.48817	2.67493	3.25365	2.81978	3.31599	3.84641	10.2647	8.59271	8.12299
ENSG00000173545.4	ZNF622	3.44767	3.54861	3.76583	2.84148	2.98901	2.77673	8.93488	9.72631	9.55566
ENSG00000138772.10	ANXA3	2.23453	1.80637	2.4117	4.12851	3.98455	3.72746	11.6416	9.48197	11.4087
ENSG00000153976.2	HS3ST3A1	2.97725	2.53781	-1.20202	1.43363	3.08279	-0.0438671	6.16443	4.75889	2.57839
ENSG00000055070.14	SZRD1	3.17762	2.92923	3.72141	2.76854	3.5799	3.10315	10.6026	10.7602	10.954
ENSG00000144136.8	SLC20A1	2.48752	3.34537	4.37621	3.12515	4.73048	4.44167	11.6796	10.5523	12.7707
ENSG00000105245.7	NUMBL	1.19516	1.90616	1.50113	2.06395	3.33871	2.90426	7.58583	6.57403	6.79951
ENSG00000152990.11	GPR125	2.31268	2.44886	2.90184	2.1261	3.0576	2.31452	11.2283	9.3737	10.0173
ENSG00000141101.10	NOB1	2.1497	2.58922	3.58918	2.07064	3.07699	3.05319	9.5956	8.75436	8.18746
ENSG00000172809.10	RPL38	2.5336	2.25299	3.18793	2.6353	3.8725	3.69712	11.9269	13.1259	12.7179
ENSG00000127947.13	PTPN12	3.61308	3.60304	4.47204	3.15257	3.69466	4.42417	10.3987	9.3499	9.94068
ENSG00000067177.12	PHKA1	2.56454	2.6578	2.75325	2.57542	3.70153	2.09069	9.69445	8.83284	9.07055
ENSG00000106615.7	RHEB	2.27833	2.46842	2.91574	3.12559	4.16459	4.37388	9.49461	8.71425	10.612
ENSG00000131748.13	STARD3	1.77117	2.38239	2.51148	1.98889	2.88216	2.34728	8.78268	7.85571	9.17132
ENSG00000178802.15	MPI	1.90125	2.42826	2.30998	1.7064	2.40745	2.0896	8.54466	9.84682	9.17988
ENSG00000167371.14	PRRT2	0.473002	1.69366	1.38658	1.17648	3.0465	1.89029	2.84581	4.34887	2.30835
ENSG00000160949.14	TONSL	1.95614	2.9183	1.88301	2.21102	4.09301	2.01948	8.51272	9.0677	8.75996
ENSG00000179195.13	ZNF664	2.22527	2.8585	3.14445	1.54562	3.81159	1.45636	11.2308	11.7679	10.6258
ENSG00000203907.7	OOEP	-0.881377	1.89295	-0.532611	-0.881377	3.07849	-0.380479	2	3.7907	2.45385
ENSG00000100478.12	AP4S1	3.00859	3.57632	4.15231	2.73052	4.59749	3.53937	7.28885	8.52714	7.79674
ENSG00000136108.12	CKAP2	2.3272	2.5296	3.19067	1.90968	3.38304	3.17312	10.4641	10.7942	11.8951
ENSG00000075131.7	TIPIN	2.7053	2.89597	3.08359	2.22039	2.88557	3.03247	6.84108	8.99226	9.08716
ENSG00000100804.16	PSMB5	2.27345	2.36116	3.06871	2.68609	3.24488	3.73035	9.99637	11.5457	11.109
ENSG00000144749.11	LRIG1	1.30509	2.44622	1.97104	1.09395	3.01002	0.448656	9.46055	9.12944	8.83036
ENSG00000134250.15	NOTCH2	2.87878	2.4873	3.86952	2.18834	3.14712	3.22571	13.0531	12.2046	12.6382
ENSG00000140104.11	C14orf79	1.96752	2.48047	2.17322	2.05938	3.28842	2.02319	7.92409	8.25225	6.55561
ENSG00000004700.13	RECQL	3.25524	3.37585	4.1763	2.41911	3.28683	4.4665	10.2368	9.95262	11.3288
ENSG00000141560.12	FN3KRP	3.1409	2.63987	3.13853	2.51646	2.64084	2.09322	8.80571	9.12156	9.52965
ENSG00000006744.16	ELAC2	2.67215	2.70083	3.39703	2.72457	2.90301	2.35358	10.616	11.2998	11.14
ENSG00000025770.16	NCAPH2	3.18627	2.81354	4.67745	2.78915	3.25363	3.88164	8.97644	8.92284	9.97209
ENSG00000197565.13	COL4A6	2.50244	2.18057	1.65992	2.36103	2.88046	1.27002	10.935	5.85628	2.46067
ENSG00000163291.12	PAQR3	2.36501	2.2101	2.57482	1.02262	1.95499	1.59388	8.52136	8.39889	10.0831
ENSG00000173436.11	MINOS1	2.05235	2.08665	3.05429	2.83157	4.26199	3.61649	8.34059	7.64166	8.08745
ENSG00000198833.6	UBE2J1	1.81699	1.94609	2.79519	2.20191	3.34796	3.10544	10.0727	10.6396	10.6892
ENSG00000277775.1	HIST1H3F	2.07407	2.50738	-0.387429	3.38823	5.03339	-1.27908	9.14516	11.9069	2.81336
ENSG00000152082.11	MZT2B	3.88555	3.73976	4.36289	3.56026	4.68654	3.71588	9.48374	10.3941	9.79415
ENSG00000251537.4	RP11-385D13.1	2.82391	2.31046	2.56736	3.33211	3.2796	2.13723	2.99302	2.45109	2
ENSG00000132429.7	POPDC3	2.14501	0.974033	3.03262	2.44723	0.251166	2.85874	7.40804	2.65026	8.01375
ENSG00000143384.10	MCL1	3.22117	3.01946	4.49345	3.51685	4.18457	4.58145	12.6656	13.066	12.705
ENSG00000184709.7	LRRC26	0.859677	1.65706	0.344839	2.43792	3.50519	0.49183	3.22416	3.23991	2.63315
ENSG00000177169.7	ULK1	2.3698	2.3318	1.68752	2.58714	4.94196	2.03609	9.27291	9.28435	7.5079
ENSG00000162694.11	EXTL2	3.3794	3.02965	3.99799	3.49337	3.86373	4.39422	7.99739	6.62023	8.78262
ENSG00000183495.11	EP400	2.44994	3.27187	4.07632	2.07782	4.39425	3.45066	9.89849	9.48099	8.91695
ENSG00000204304.9	PBX2	2.36412	2.23198	2.69318	3.40426	3.95997	3.38851	8.21148	8.20434	7.9016
ENSG00000119522.13	DENND1A	1.79213	1.86164	2.47335	1.77386	1.99365	2.06653	8.62327	8.29026	8.31864
ENSG00000118849.7	RARRES1	2.07187	0.00232928	1.24231	5.0937	0.405368	1.3141	13.3372	2.0873	3.11395
ENSG00000083454.19	P2RX5	0.215531	1.04674	2.65682	0.500371	1.46235	2.27347	3.78289	4.60375	6.16772
ENSG00000159792.7	PSKH1	2.56642	2.7082	3.29313	2.84168	3.18794	2.66814	8.70496	8.45297	8.18597
ENSG00000243317.5	C7orf73	2.63548	1.95109	2.58032	2.63794	2.73501	2.81123	9.36883	9.7096	9.27765
ENSG00000060237.14	WNK1	2.6012	2.56383	2.78533	2.56887	4.0515	2.73105	12.0073	10.8353	11.1876
ENSG00000064419.11	TNPO3	3.16516	2.81641	3.66036	3.44494	3.69955	3.525	11.3844	11.2231	11.4223
ENSG00000165282.11	PIGO	1.95494	2.02644	2.52828	3.55866	4.00275	3.56556	9.86543	9.1917	9.28474
ENSG00000233198.3	RNF224	-0.618099	-0.019424	-0.544565	2.41927	3.45219	0.849405	4.0185	4.37604	3.26082
ENSG00000148200.14	NR6A1	3.54491	3.19779	3.81949	2.62204	2.54097	2.46404	7.12952	6.73254	5.42814
ENSG00000155254.10	MARVELD1	1.41373	1.53438	0.997762	2.30631	3.16447	1.72917	10.3006	9.40716	8.74851
ENSG00000157184.5	CPT2	2.41749	2.33267	2.94767	2.48154	3.27476	3.1902	9.70154	9.32107	7.96458
ENSG00000155252.13	PI4K2A	1.9368	1.81291	2.72853	1.08324	2.15882	1.53262	8.48303	8.29532	9.23904
ENSG00000198517.7	MAFK	1.07802	2.46469	2.1841	1.73137	3.69089	2.12805	9.40363	9.04341	8.85325
ENSG00000026297.13	RNASET2	2.23937	2.89966	2.34651	1.9872	3.72537	1.63771	6.61347	8.25266	6.98351
ENSG00000125834.10	STK35	2.24258	2.58051	3.44607	3.02191	4.6681	4.55453	10.2009	9.31934	9.32111
ENSG00000054523.14	KIF1B	3.25796	2.8206	2.97451	2.88014	3.24371	2.74433	11.2417	10.6339	9.7296
ENSG00000197980.9	LEKR1	1.06686	2.29152	2.28668	2.86034	3.17978	4.93334	5.04859	4.69887	3.10597
ENSG00000138326.16	RPS24	1.28402	1.7734	2.32215	1.87099	2.60698	2.93114	13.1874	14.0194	13.598
ENSG00000116688.14	MFN2	2.25892	2.3657	2.931	2.32664	2.56726	2.29059	11.417	10.6569	11.0507
ENSG00000163682.13	RPL9	3.03442	2.60715	3.82274	3.50987	3.66965	4.03112	8.36443	8.03274	8.39029
ENSG00000204231.8	RXRB	3.12432	3.11297	3.60914	3.54981	3.62898	4.06511	9.20218	8.39821	9.6502
ENSG00000011198.5	ABHD5	1.83505	2.26806	2.01822	2.57025	3.03389	1.86959	9.96034	8.64901	9.98262
ENSG00000119689.12	DLST	2.94996	2.82318	4.12711	2.78721	3.23018	3.48585	10.4027	10.7262	10.0802
ENSG00000136485.12	DCAF7	3.28111	3.18232	3.6909	2.59402	3.06556	3.68344	11.0652	12.3187	11.6396
ENSG00000155366.14	RHOC	3.23605	2.58872	3.40341	2.46042	3.31278	2.71093	10.289	10.6729	11.1781
ENSG00000025423.9	HSD17B6	2.33675	2.41615	2.60565	2.21998	2.93799	3.02177	3.98874	6.08445	4.67666
ENSG00000013306.13	SLC25A39	2.48543	3.59046	4.2217	2.65889	4.29449	3.28834	10.2931	11.2607	10.1772
ENSG00000064309.12	CDON	1.43775	1.24981	2.23332	2.80288	3.27917	2.89738	7.66459	7.78552	9.17077
ENSG00000101290.11	CDS2	1.86767	2.74316	2.2574	1.58029	3.14829	1.33273	10.9549	10.0988	11.3983
ENSG00000075426.9	FOSL2	1.8204	2.18651	3.35313	3.19468	4.70611	4.44214	11.7289	9.94687	10.8385
ENSG00000172795.13	DCP2	3.11077	2.66841	4.16873	2.87474	3.05909	3.75477	10.7007	12.3433	11.1674
ENSG00000131115.13	ZNF227	1.30908	2.0794	2.31198	1.15128	1.29213	1.76884	8.90128	8.55872	8.79686
ENSG00000138172.8	CALHM2	2.00402	1.95307	1.45229	1.31187	3.43964	1.14228	8.06931	8.57908	8.13544
ENSG00000069345.9	DNAJA2	2.88024	2.48402	3.94776	3.41656	4.618	3.83996	11.707	10.7927	11.1781
ENSG00000167770.9	OTUB1	2.58294	2.30857	2.88073	2.48739	3.9097	2.60655	9.56932	9.87323	9.80858
ENSG00000055332.14	EIF2AK2	1.98718	2.15299	2.69715	2.30262	3.01899	2.92242	10.8098	10.705	10.5402
ENSG00000173818.14	ENDOV	3.11814	3.34666	3.57155	2.77245	3.5315	2.90044	7.78066	8.4934	7.72512
ENSG00000116717.9	GADD45A	2.98758	3.00583	4.0406	2.78468	3.61556	3.19896	7.6204	5.78575	8.00056
ENSG00000166562.6	SEC11C	1.90582	2.90979	2.62865	1.41629	2.66613	2.13002	8.51893	8.71468	7.51922
ENSG00000149262.14	INTS4	1.50498	1.4282	2.19998	1.75431	1.36724	1.69816	8.90031	8.97989	9.4954
ENSG00000203780.8	FANK1	1.98264	1.79445	1.6571	1.95772	2.22743	1.00546	7.7175	6.09675	5.02421
ENSG00000143409.13	FAM63A	2.1331	2.505	2.79042	2.1396	3.21027	1.71519	9.06885	8.64005	8.33511
ENSG00000111641.8	NOP2	2.46144	2.34729	2.88674	2.63258	2.97905	2.75508	9.41113	9.46273	10.1371
ENSG00000185614.4	FAM212A	1.89434	2.39498	2.40464	0.766367	1.5921	1.50204	3.79585	2.36927	3.67055
ENSG00000221923.6	ZNF880	1.15339	0.759528	2.12417	0.862747	1.35449	3.03965	5.22705	6.36365	6.93909
ENSG00000137494.11	ANKRD42	3.37303	2.8206	3.67914	2.83239	2.11465	2.86572	7.63195	7.41298	7.09608
ENSG00000167703.12	SLC43A2	3.5066	2.73766	3.23172	2.74296	4.92072	1.77139	10.0105	9.95901	6.8828
ENSG00000026036.18	RTEL1-TNFRSF6B	2.12369	2.33845	2.91718	1.73683	2.19666	2.40292	4.78038	5.28248	5.77376
ENSG00000186952.12	TMEM232	3.37941	3.23836	3.44342	2.28711	2.42346	2.46721	4.0083	2.61554	3.26554
ENSG00000136819.12	C9orf78	3.6894	3.04251	4.09122	2.84884	2.6386	2.68811	9.50192	10.2293	9.98262
ENSG00000183682.7	BMP8A	-0.785766	0.805157	0.269274	-0.504531	2.44493	0.222061	2.43542	3.6731	2.1125
ENSG00000166881.7	TMEM194A	1.80314	1.60432	2.89767	2.94843	5.61535	3.9436	9.20064	9.7617	10.76
ENSG00000066117.12	SMARCD1	1.77122	2.39716	2.47662	1.89091	3.43899	2.55094	9.13708	9.62371	9.98329
ENSG00000103222.16	ABCC1	2.0225	2.47532	2.96675	2.12182	3.41263	2.82993	11.4793	9.25491	9.95778
ENSG00000115415.16	STAT1	1.45387	1.42628	1.71341	2.57692	2.51614	3.74234	10.7183	11.835	11.0785
ENSG00000076108.9	BAZ2A	1.50432	1.3008	0.66875	2.17561	2.36091	2.2597	10.4995	9.64192	9.70014
ENSG00000103199.11	ZNF500	2.53172	2.81015	3.53856	2.70152	3.31397	3.25599	7.97668	7.32788	6.91463
ENSG00000067365.12	METTL22	2.76881	2.56781	3.16628	2.49444	2.41624	2.7212	8.10898	7.93614	6.48163
ENSG00000249459.6	ZNF286B	2.1158	2.63556	1.86529	1.52136	2.59287	1.747	4.17301	6.57387	5.68936
ENSG00000167962.10	ZNF598	1.9653	2.20622	2.73995	2.80854	4.16914	3.07158	10.0885	9.21236	9.0669
ENSG00000204390.9	HSPA1L	2.80922	2.34239	2.64063	2.6397	3.05704	2.63816	4.46772	4.63972	4.86082
ENSG00000112902.9	SEMA5A	1.79173	2.34271	2.14066	0.999618	2.63783	0.970569	5.86344	8.51599	5.80261
ENSG00000168970.18	JMJD7-PLA2G4B	1.91907	2.28792	2.28784	1.38663	2.64644	1.80867	6.2254	4.4179	3.90157
ENSG00000074657.11	ZNF532	0.17021	-0.0469284	0.873578	1.26779	0.270299	2.42103	9.37797	5.36857	8.15432
ENSG00000145194.15	ECE2	3.03832	3.43439	4.03535	3.35113	4.40451	3.88353	6.20862	8.26655	6.42577
ENSG00000140931.17	CMTM3	-0.196224	1.97975	0.546164	0.665934	2.16343	1.15423	5.12148	6.078	8.64633
ENSG00000167555.11	ZNF528	-0.601193	0.893951	2.75638	0.111893	0.477365	3.44067	2.48945	5.16477	8.4247
ENSG00000103226.15	NOMO3	2.19697	2.06782	2.9478	1.69784	1.9812	1.97568	8.18497	8.12996	7.29354
ENSG00000117650.10	NEK2	2.28618	2.3568	3.44687	0.971691	1.97526	2.57915	8.90871	8.85664	10.9577
ENSG00000169564.6	PCBP1	3.39364	3.66053	4.03397	4.91845	6.71073	5.03317	9.90645	10.2044	9.76469
ENSG00000165632.7	TAF3	3.74011	3.53017	4.46561	1.63792	2.36406	2.26901	7.54337	8.1155	7.91925
ENSG00000143353.9	LYPLAL1	1.6218	1.92755	2.75234	2.03004	1.44206	2.81267	8.16739	8.1314	8.83353
ENSG00000251493.3	FOXD1	2.28322	2.75338	-0.437376	1.78582	2.05902	-0.122646	7.07836	6.48357	2
ENSG00000109323.6	MANBA	2.27861	2.59981	3.09354	1.01038	1.58836	1.30959	9.15128	9.10911	7.80047
ENSG00000171159.4	C9orf16	2.59544	2.28841	2.57442	3.07597	2.59279	2.39414	7.91112	8.98791	8.04364
ENSG00000132128.14	LRRC41	3.14054	3.23405	3.77687	3.31524	4.31507	4.06697	10.4993	9.76533	9.57415
ENSG00000100220.9	RTCB	2.67134	2.85113	3.76124	1.7609	2.62692	2.17961	10.2797	11.0726	11.0365
ENSG00000205220.9	PSMB10	3.09449	2.81876	3.64398	3.49179	4.04211	3.3601	6.96849	6.041	7.54877
ENSG00000132749.8	MTL5	-0.195055	0.613928	-0.0571142	0.953099	2.85382	0.990291	5.81019	7.6939	6.34555
ENSG00000162976.10	PQLC3	1.06003	1.79429	2.24414	1.71418	3.39165	2.0729	7.44572	10.0074	8.02585
ENSG00000140326.10	CDAN1	2.05796	2.89593	2.26274	1.9671	2.84388	2.37924	8.34553	8.32571	8.14945
ENSG00000221988.10	PPT2	2.16423	1.48957	1.97913	2.07092	2.71496	2.40298	5.38808	6.54342	7.14092
ENSG00000105976.12	MET	3.14813	1.62177	4.11504	3.52095	1.63711	3.7275	13.5157	9.85589	13.1978
ENSG00000008300.12	CELSR3	1.37356	1.77154	-0.230746	3.15247	4.69978	2.48097	10.266	8.58879	6.78971
ENSG00000158246.7	FAM46B	2.68122	1.08376	0.879371	1.69686	1.86891	1.55036	9.72889	6.77345	6.66723
ENSG00000096093.12	EFHC1	2.38568	2.21798	2.59612	1.69348	1.72281	2.22676	8.64568	8.0303	7.95351
ENSG00000150787.5	PTS	2.27311	2.55872	2.33602	2.76944	2.98182	2.53882	8.46458	8.00906	9.42148
ENSG00000033050.5	ABCF2	2.51638	2.83804	3.4513	1.85582	1.95817	2.56239	10.5253	10.6428	11.4595
ENSG00000080031.7	PTPRH	-0.208903	0.103247	-0.130372	2.47276	2.0954	3.85366	6.51538	3.17981	6.24379
ENSG00000275379.1	HIST1H3I	0.388134	1.44813	-1.2871	0.705218	3.53797	-1.16042	3.62313	9.13182	2.21724
ENSG00000135404.9	CD63	1.86745	2.2321	2.77937	2.40442	3.50437	4.38753	12.0671	12.4304	13.093
ENSG00000128340.12	RAC2	1.26262	-0.112348	2.60752	1.3063	1.00783	2.02712	8.10395	2.24583	9.80501
ENSG00000151304.5	SRFBP1	2.55001	2.81788	3.12647	2.12923	2.05806	2.46906	9.1433	8.75467	9.17864
ENSG00000118503.12	TNFAIP3	2.19788	2.16628	4.13358	1.3973	1.62641	2.66601	7.03797	5.65975	6.19115
ENSG00000178385.11	PLEKHM3	1.64746	1.88789	2.78837	0.977611	1.33904	1.7253	7.1868	7.50551	6.52095
ENSG00000144802.9	NFKBIZ	1.24652	1.02382	1.23106	2.05923	1.11931	2.30891	9.93729	9.18832	8.61439
ENSG00000198520.8	C1orf228	1.32707	1.42767	1.7812	2.8207	1.29212	2.17422	3.98195	3.11479	2.21724
ENSG00000168078.7	PBK	2.21455	1.71988	2.63762	1.78919	1.82561	2.1018	10.1316	9.56527	11.2443
ENSG00000117298.12	ECE1	2.42596	2.86214	3.31764	1.72198	3.18785	1.8393	11.0884	10.6346	11.4487
ENSG00000168002.9	POLR2G	1.98064	2.55302	2.338	2.08244	2.95474	1.75836	8.60074	10.9175	10.6983
ENSG00000013375.13	PGM3	2.91838	3.12629	3.81552	1.9963	2.99315	3.15166	9.92029	10.7775	10.8777
ENSG00000169189.14	NSMCE1	2.40295	2.77867	3.02693	2.29778	3.63597	3.45053	9.19034	9.25916	9.01658
ENSG00000177963.10	RIC8A	3.1761	3.78362	4.4231	3.77397	5.32827	4.71173	10.3511	10.2202	11.5525
ENSG00000249853.5	HS3ST5	0	2.92819	1.1013	0.491399	2.3804	0.373112	2.24574	3.25337	2.10474
ENSG00000140832.7	MARVELD3	2.823	2.9424	0.493592	2.91145	3.43783	-0.109675	9.12331	9.05839	2.10474
ENSG00000167377.15	ZNF23	1.91392	1.76359	2.2565	1.0365	1.20677	1.59553	5.66907	4.76791	4.6733
ENSG00000131781.10	FMO5	2.68563	2.6917	2.88781	1.95572	2.89022	1.4426	4.59915	5.30092	3.78398
ENSG00000180917.14	CMTR2	2.12873	2.7357	2.33741	2.73047	3.64245	2.98856	10.9437	10.7083	9.11127
ENSG00000165819.9	METTL3	2.58988	2.90071	3.62287	2.25243	3.42646	3.11957	9.2118	9.57882	9.11354
ENSG00000186132.12	C2orf76	2.80075	2.99803	3.58367	2.62276	3.21046	3.09082	5.54767	7.37034	6.90112
ENSG00000167553.12	TUBA1C	2.8926	2.85661	3.98553	0.985061	3.44236	2.89451	11.5844	12.7901	13.4652
ENSG00000136021.15	SCYL2	2.92194	3.15274	3.31388	2.79831	3.12683	2.80379	11.6099	11.4766	11.1781
ENSG00000158122.9	AAED1	1.8103	1.93408	2.50482	0.483141	1.71835	1.86708	7.11673	8.25062	9.59238
ENSG00000169684.11	CHRNA5	1.6878	1.85695	1.3782	1.01084	2.04065	0.738908	7.18588	9.70112	7.54263
ENSG00000107929.12	LARP4B	3.36565	3.47696	4.0728	4.53391	5.62564	5.27391	11.1211	11.0801	10.8736
ENSG00000107937.16	GTPBP4	3.82288	3.14788	3.98613	3.48788	4.15768	4.53341	10.4632	11.6758	11.401
ENSG00000169682.15	SPNS1	2.76369	2.90093	3.13857	1.78888	2.23897	2.3341	4.39896	3.37971	2.4487
ENSG00000108604.13	SMARCD2	2.63158	2.60308	3.42295	2.83762	3.68605	3.0343	11.3719	13.4029	10.4302
ENSG00000188092.12	GPR89B	2.54416	2.52813	3.30145	1.30206	1.93796	1.62751	6.75072	7.2067	5.64584
ENSG00000198026.7	ZNF335	2.90757	2.83253	3.53571	3.7563	4.57335	4.59184	9.15208	8.82443	8.95747
ENSG00000178093.13	TSSK6	2.21534	2.27859	2.379	2.84083	3.04706	2.47512	4.28705	4.34671	4.46063
ENSG00000099953.7	MMP11	2.54333	2.53895	1.93086	2.95644	2.76573	1.30496	2.43633	4.74233	6.00289
ENSG00000176058.9	TPRN	1.66315	1.00617	1.68798	1.47982	1.31417	1.32505	8.5412	8.96433	7.83473
ENSG00000166133.15	RPUSD2	2.60195	2.88668	3.17273	1.33524	1.74695	1.64327	7.20433	7.65368	7.70688
ENSG00000141040.12	ZNF287	0.126371	2.1693	0.729916	-0.722584	1.74345	-0.274071	2.76137	7.87266	5.23255
ENSG00000163960.9	UBXN7	3.30589	3.56919	4.39254	2.1031	3.22823	3.05355	10.4648	10.4171	9.98163
ENSG00000163734.4	CXCL3	2.82771	0.105897	3.60129	2.09925	0.471693	2.3718	3.72935	2	3.73626
ENSG00000177485.6	ZBTB33	2.9524	2.76643	3.46592	3.31243	3.25719	2.50023	9.92069	10.7083	10.3278
ENSG00000130714.13	POMT1	2.19336	2.59119	2.79049	1.38671	2.87456	1.69626	8.4644	9.84826	9.23774
ENSG00000198909.5	MAP3K3	1.8227	2.35486	2.81759	1.32114	2.79688	1.93374	9.00593	11.1027	10.5718
ENSG00000055813.5	CCDC85A	2.58724	2.58825	0.761552	0.66751	1.77306	-0.243913	4.78619	5.3095	2
ENSG00000135778.9	NTPCR	2.70131	2.44744	2.91215	2.45355	1.81792	2.07431	9.51468	9.28004	9.43089
ENSG00000169223.12	LMAN2	2.46607	2.99779	3.2324	2.77405	3.32113	2.91283	11.6275	11.6216	11.003
ENSG00000168743.10	NPNT	0.760093	1.56581	0.894011	0.389306	2.58897	-0.0107907	6.60789	10.3756	2.86305
ENSG00000164938.11	TP53INP1	2.91862	2.39553	2.8199	3.42486	3.83224	2.7691	10.7016	11.2219	8.99039
ENSG00000101144.10	BMP7	1.58493	1.65009	0.162654	1.16183	2.43945	-0.67711	2.12628	12.0951	2.92876
ENSG00000176953.8	NFATC2IP	1.98009	2.54336	3.07618	1.60084	2.57013	2.44724	10.0444	9.52512	9.12805
ENSG00000069849.8	ATP1B3	3.12205	3.40022	3.85236	2.68764	3.01551	3.39476	11.7501	10.0636	10.6528
ENSG00000175984.12	DENND2C	2.12029	2.22507	2.71555	2.01417	1.39257	1.67139	8.78502	7.17078	6.67227
ENSG00000099331.11	MYO9B	3.40165	3.12134	4.22487	2.94188	3.34994	4.26305	10.3293	9.35456	10.6938
ENSG00000183354.9	KIAA2026	3.26767	3.16273	3.28346	2.17438	3.00426	1.41205	9.98004	8.87473	7.81139
ENSG00000185499.14	MUC1	1.6636	0.657021	0.352382	3.77035	2.54489	3.03045	10.2642	5.42538	4.28074
ENSG00000095203.12	EPB41L4B	2.17807	2.22673	3.21924	1.89868	2.19891	1.72654	9.74252	9.2264	9.86182
ENSG00000100354.18	TNRC6B	2.08222	2.34394	2.97064	2.10514	2.34162	2.54162	11.266	9.67374	10.6334
ENSG00000029364.9	SLC39A9	3.25939	3.29181	4.55277	3.4903	4.20448	4.73443	11.5185	12.0553	12.0812
ENSG00000124614.11	RPS10	2.31272	2.27108	3.32583	2.97506	3.36942	3.84782	6.14304	6.54753	6.43214
ENSG00000198625.10	MDM4	1.97699	2.43892	2.99536	2.43196	3.86913	4.00878	10.1257	10.6028	9.67195
ENSG00000158623.12	COPG2	2.04455	2.7721	2.79503	1.44406	2.63755	2.01294	9.90158	9.67841	9.43437
ENSG00000139618.12	BRCA2	2.50186	2.56129	2.57741	2.57656	3.47992	4.36613	9.45557	11.095	10.6528
ENSG00000114812.10	VIPR1	0.0113778	-0.511902	-0.733739	2.51584	1.95447	2.74634	6.50602	5.80098	8.34567
ENSG00000165389.6	SPTSSA	2.17394	2.00601	2.90795	2.53973	2.61638	2.56967	11.2856	10.6068	9.99352
ENSG00000134698.10	AGO4	2.57437	2.38668	3.28602	2.09658	2.699	2.44244	9.64745	8.15752	8.14549
ENSG00000166788.7	SAAL1	2.44485	2.64175	3.70488	1.07843	1.54183	2.31714	8.6689	8.38972	9.86513
ENSG00000148400.9	NOTCH1	3.54064	2.75325	2.92122	4.66089	5.43297	2.98236	11.759	9.23643	9.29261
ENSG00000174485.12	DENND4A	2.93773	2.46815	3.37093	2.27676	2.34595	2.31354	9.66005	9.76679	8.94324
ENSG00000074582.10	BCS1L	2.77783	2.65174	2.69972	1.8868	2.28335	1.95495	8.20263	8.678	7.86119
ENSG00000163950.10	SLBP	2.79334	3.00881	3.3791	2.92192	4.36315	3.45764	9.6083	9.91199	11.4215
ENSG00000116455.11	WDR77	3.68464	3.20989	4.22392	3.64976	3.14819	3.9306	8.60325	8.97926	8.94972
ENSG00000211456.8	SACM1L	2.22072	3.00782	3.40698	1.97974	2.93689	2.7294	10.139	8.72852	10.2575
ENSG00000153048.8	CARHSP1	1.96075	2.11442	2.52615	1.91635	3.25269	2.68566	9.62121	9.9322	10.3538
ENSG00000105825.9	TFPI2	0.0353322	1.73762	3.03669	-0.186492	1.37876	1.54532	3.06877	6.57944	9.12732
ENSG00000160216.16	AGPAT3	1.10901	2.02201	2.57062	1.27828	3.15859	1.23788	10.7896	10.6371	10.5924
ENSG00000172432.16	GTPBP2	2.83791	3.09808	3.45085	3.95171	3.75565	4.34102	9.44984	8.72766	9.51194
ENSG00000173950.13	XXYLT1	2.08246	2.96053	2.82173	1.57353	3.32022	1.52393	7.57494	9.08305	8.42849
ENSG00000150893.10	FREM2	1.11983	2.34789	1.65608	-0.327346	3.77143	0.25027	5.41635	11.9473	4.01396
ENSG00000211460.9	TSN	3.07649	3.31545	3.9259	2.79893	3.72457	2.9439	10.4801	11.5837	11.1021
ENSG00000129911.6	KLF16	3.38485	2.01214	4.12649	3.40284	4.02897	4.29728	7.77187	7.17139	8.15334
ENSG00000187446.9	CHP1	2.81159	2.06746	3.07277	2.63499	2.07789	2.07813	12.3638	10.4513	11.1942
ENSG00000065923.7	SLC9A7	2.36504	2.89489	3.22869	2.4637	3.43762	2.14547	11.925	11.3066	10.6296
ENSG00000101544.6	ADNP2	1.21486	1.95541	2.22232	1.24496	3.07378	2.79687	9.91337	10.1333	9.4158
ENSG00000033030.11	ZCCHC8	2.47766	2.55198	2.82284	2.69642	3.36301	3.21475	9.10276	9.16284	9.57288
ENSG00000177425.8	PAWR	3.40959	3.90282	4.14817	3.61683	5.40384	3.90342	11.7242	12.7451	12.1276
ENSG00000170275.12	CRTAP	2.41994	2.34033	2.33715	2.17807	2.82035	1.74995	10.8765	10.0906	11.6084
ENSG00000168237.15	GLYCTK	1.86519	2.7162	3.1847	3.44963	4.0964	4.19948	6.35446	4.52456	6.46243
ENSG00000123384.11	LRP1	2.1557	2.22909	2.27419	1.23436	2.8989	2.44934	9.69501	7.01781	8.64663
ENSG00000100227.15	POLDIP3	1.95692	2.22206	2.22172	3.07428	4.27317	3.70745	10.3408	9.48701	10.4784
ENSG00000106868.14	SUSD1	-0.354385	0.716663	0.59382	0.960915	1.58649	2.32502	6.72822	7.68704	9.20186
ENSG00000161328.10	LRRC56	0.00290581	1.32606	-0.63045	1.04024	4.04144	0.927222	5.49682	5.38257	3.85278
ENSG00000005022.5	SLC25A5	3.05151	3.1373	4.0666	4.04722	4.34014	3.94179	12.0429	13.0731	13.0001
ENSG00000167657.9	DAPK3	2.75838	2.69054	4.04638	2.2088	3.88269	3.75514	8.81103	8.87684	9.61598
ENSG00000092094.8	OSGEP	2.27045	2.59135	3.49265	2.82944	3.78812	3.67813	8.88139	8.46403	9.89414
ENSG00000074800.11	ENO1	2.39976	2.38618	3.1887	4.07401	4.98622	4.9888	14.8245	14.8803	15.8092
ENSG00000122483.15	CCDC18	2.88173	3.14505	4.18138	2.80807	3.36179	4.06294	8.69504	7.36524	7.70954
ENSG00000145214.11	DGKQ	1.38249	1.75351	1.87172	0.791162	2.69004	1.83799	8.77684	7.85656	7.7441
ENSG00000144320.11	KIAA1715	2.75816	2.2859	3.02498	2.00917	1.87799	2.03176	10.2874	10.3559	10.9639
ENSG00000152256.11	PDK1	1.90457	1.89707	2.20307	1.74925	1.88226	2.38602	8.89888	7.83425	8.6598
ENSG00000005483.17	KMT2E	3.85867	3.8791	4.50453	4.82074	6.06829	5.46372	10.3619	10.1207	9.28406
ENSG00000140299.9	BNIP2	2.72003	3.30944	4.77416	3.42952	4.27783	4.5564	11.6923	10.6292	11.3094
ENSG00000141699.8	FAM134C	1.97468	2.34014	2.74999	1.87302	3.08277	3.04333	10.6635	10.5618	11.3258
ENSG00000136826.12	KLF4	1.22999	1.65502	2.41813	1.41429	3.49062	2.90756	8.0214	8.77748	9.33696
ENSG00000101193.7	GID8	3.56941	3.61014	4.57882	3.09605	4.78161	4.31891	10.4382	12.5428	11.0914
ENSG00000140740.8	UQCRC2	3.01628	2.90088	4.04431	3.70381	3.30708	3.38635	12.4013	11.5397	11.0189
ENSG00000132792.16	CTNNBL1	2.08758	2.30203	2.99016	1.70259	1.23267	1.34641	8.72625	9.44805	10.0595
ENSG00000179546.4	HTR1D	-0.714502	-0.164914	-0.276781	0.856159	0.537286	3.26389	3.92255	3.69482	5.39402
ENSG00000089597.14	GANAB	2.94853	2.92017	3.51733	2.71487	4.13767	3.89345	12.8403	12.3263	12.6064
ENSG00000123364.4	HOXC13	3.05553	2.30621	-0.12346	2.74078	3.83407	-0.268993	8.25647	8.55792	2.3618
ENSG00000006194.8	ZNF263	1.77793	2.03288	-0.635118	1.20404	2.57262	-0.145757	9.96041	9.56524	9.31957
ENSG00000101413.9	RPRD1B	2.78598	2.91367	3.66111	2.92922	3.72995	3.75756	9.47603	9.76434	10.2891
ENSG00000135333.11	EPHA7	0.287417	2.6488	1.16139	-0.304442	2.58829	0.418843	2	9.73133	2.4743
ENSG00000167978.14	SRRM2	2.26021	2.28557	2.83753	3.33775	5.02133	4.20058	12.6398	10.8353	9.75431
ENSG00000079387.11	SENP1	2.96964	2.5995	3.47592	2.52318	2.77977	3.28343	8.83732	9.59	9.74321
ENSG00000116857.14	TMEM9	1.09265	1.2162	1.64738	2.01486	2.38506	1.31388	9.11066	10.1979	9.26263
ENSG00000153933.7	DGKE	3.49329	3.54604	2.07178	2.39207	3.26071	0.522347	9.47839	10.0248	6.47109
ENSG00000070950.7	RAD18	1.90076	2.16521	2.92407	1.57799	1.21095	2.97327	8.83038	9.73391	10.1527
ENSG00000111058.5	ACSS3	1.3385	2.26787	2.60782	-0.142165	3.39564	0.844385	2	9.3112	9.86516
ENSG00000120820.10	GLT8D2	2.80229	2.77652	3.31078	1.25076	1.84332	2.06312	4.89561	2.33388	3.58249
ENSG00000119669.4	IRF2BPL	3.29271	2.62768	2.73078	4.19676	5.50004	2.74552	10.0961	10.4389	10.3228
ENSG00000170417.12	TMEM182	3.17234	2.30437	2.92574	1.68407	1.52041	1.23507	6.75109	6.41661	6.0832
ENSG00000178988.10	MRFAP1L1	2.97314	2.068	3.25941	3.08034	2.72027	2.55738	10.0705	10.6077	9.96047
ENSG00000164934.11	DCAF13	2.52236	2.51185	3.43608	2.34058	2.83402	3.48472	10.5711	12.1387	10.8191
ENSG00000183741.9	CBX6	2.02205	2.58946	3.44016	1.61827	3.27695	2.47265	9.23254	10.5256	10.9943
ENSG00000134717.15	BTF3L4	3.14992	3.54666	4.11597	3.63237	4.75155	3.73278	9.38197	9.97323	9.72652
ENSG00000221995.5	TIAF1	-1.068	0.109073	-0.18139	0.698761	2.7134	-0.288511	6.27585	3.62167	3.63765
ENSG00000181649.5	PHLDA2	2.24594	2.68506	3.58893	2.74542	4.30796	3.82197	7.24244	6.66433	9.11347
ENSG00000110395.4	CBL	3.32217	3.24243	3.91732	2.52842	3.32225	2.58249	10.8196	10.0052	10.1646
ENSG00000163393.10	SLC22A15	2.36542	1.98853	1.03152	3.78405	1.98744	0.18423	8.93836	4.83357	4.04823
ENSG00000114767.6	RRP9	1.96982	2.33262	2.56987	2.72994	2.70403	2.89814	7.90198	8.3527	9.32757
ENSG00000108468.12	CBX1	2.73942	2.97738	3.67067	2.25892	3.55904	3.11936	10.0497	12.2045	11.268
ENSG00000129351.15	ILF3	3.61483	3.83604	4.26094	4.23557	6.34151	4.97667	12.0458	12.2296	12.55
ENSG00000040933.13	INPP4A	1.82313	1.88465	2.88647	1.27018	2.0467	1.75014	9.05	9.3899	8.91283
ENSG00000137834.12	SMAD6	3.09156	2.69703	2.93358	2.90791	4.25213	1.16166	8.15042	8.3549	6.94104
ENSG00000198420.7	FAM115A	2.15034	2.01558	2.4598	2.04806	3.03605	2.2386	9.69171	8.73953	9.50614
ENSG00000164051.11	CCDC51	3.03011	2.911	3.78414	3.19112	3.79881	3.23564	7.91868	7.94582	8.39933
ENSG00000025039.12	RRAGD	1.18843	1.98856	3.17899	0.791395	2.06016	1.44824	6.31614	6.50874	9.26944
ENSG00000148343.16	FAM73B	2.48736	2.51331	3.41867	1.82538	1.95363	2.12154	9.01688	8.60459	8.9202
ENSG00000173838.9	MARCH10	-0.291221	0.93219	-0.291656	0.0520686	3.45275	-0.066866	2.34136	4.77216	2.65136
ENSG00000164053.15	ATRIP	1.83492	2.36049	2.59959	1.59447	2.43509	2.0375	7.71013	8.04369	8.4915
ENSG00000197956.7	S100A6	2.35312	0.273104	3.62779	3.69148	1.40784	4.1061	13.8538	9.03879	15.8008
ENSG00000111358.11	GTF2H3	2.87591	2.85947	3.99011	2.67442	2.67544	3.42809	9.20828	10.0997	10.7361
ENSG00000160714.7	UBE2Q1	2.2514	2.41522	2.68105	2.57483	3.30026	2.5822	9.85777	10.2769	10.7969
ENSG00000180628.12	PCGF5	2.58077	1.17802	3.6586	2.19838	1.39289	3.57135	10.3403	9.6557	11.6198
ENSG00000137648.14	TMPRSS4	0.0479995	-0.0406228	-0.350889	1.74929	1.69359	-0.452402	5.76235	7.14931	2
ENSG00000148057.13	IDNK	1.325	1.56729	2.81495	1.97328	3.54111	2.40185	4.90242	6.74103	6.33632
ENSG00000103067.9	ESRP2	1.07938	1.02126	1.09767	3.07656	3.9912	3.21861	10.2661	9.97995	4.43103
ENSG00000182180.11	MRPS16	2.7287	2.95624	3.20486	3.18759	3.79524	4.09166	10.329	11.4766	11.2377
ENSG00000188015.7	S100A3	-0.215041	0.226826	-1.09673	1.93671	0.91995	2.20203	6.29912	2.16116	8.09881
ENSG00000186625.11	KATNA1	2.14929	2.29724	2.93343	1.62346	2.7581	2.22706	8.3916	8.78024	8.77785
ENSG00000158769.15	F11R	2.47037	3.25271	2.44474	2.66636	3.94286	1.64939	11.0921	10.4591	8.40024
ENSG00000082068.6	WDR70	2.63063	2.24823	3.39878	1.74612	1.14079	1.75255	9.10002	9.06012	8.82566
ENSG00000119139.14	TJP2	3.37616	2.69315	3.0959	4.08427	4.57469	2.06463	11.5897	10.7727	11.392
ENSG00000198515.11	CNGA1	2.28133	2.86442	3.27141	2.48857	3.54506	2.67848	5.13412	2.81512	3.55004
ENSG00000126787.10	DLGAP5	2.20542	2.63166	3.5235	1.24612	1.79885	3.12992	10.1646	11.1303	12.4831
ENSG00000172081.11	MOB3A	2.46916	2.16117	3.9592	2.39261	3.31411	3.24849	7.67441	6.46661	8.73295
ENSG00000156521.11	TYSND1	2.07123	3.09729	2.56335	2.51241	5.10129	2.77736	8.83171	9.37501	8.66215
ENSG00000089280.16	FUS	3.0918	3.14946	3.54278	3.17866	4.5508	3.87971	10.6158	9.52191	9.01042
ENSG00000177034.12	MTX3	1.93168	2.46932	3.02868	0.862366	2.41765	2.16749	9.44843	9.80425	9.42881
ENSG00000089060.9	SLC8B1	1.36013	2.2462	2.84547	0.418818	1.7458	1.66887	9.6665	7.13362	8.95306
ENSG00000197863.6	ZNF790	2.0751	2.14599	3.49169	1.38936	0.560468	2.15471	6.38817	6.09452	7.77399
ENSG00000145241.8	CENPC	2.70201	2.42461	3.80704	2.74241	3.12607	3.97217	9.18998	8.60328	9.34428
ENSG00000180198.13	RCC1	3.48379	3.03481	4.49652	4.24678	4.78394	4.69583	10.4709	11.3502	10.4286
ENSG00000125944.16	HNRNPR	1.71061	2.02723	2.64407	2.33735	4.72256	4.00583	11.5369	11.5443	12.0656
ENSG00000130706.10	ADRM1	0.770546	1.55534	1.48108	2.17421	3.68105	2.89313	9.59016	11.646	11.1849
ENSG00000204576.9	PRR3	3.61301	3.86126	4.00041	3.38718	4.58606	3.21291	6.86607	7.57503	7.44495
ENSG00000189298.11	ZKSCAN3	1.62537	1.28936	2.58835	1.04951	0.529846	1.75817	7.14538	6.03555	7.99412
ENSG00000122417.13	ODF2L	3.00454	2.66933	3.26279	2.30732	1.98709	2.50711	9.69464	7.13154	9.04349
ENSG00000132434.7	LANCL2	2.39431	2.73981	3.09391	2.77124	4.91263	3.21817	8.65407	8.99541	9.10761
ENSG00000101577.7	LPIN2	1.07179	1.27067	2.72436	1.05296	2.06568	3.3	8.50258	9.45352	11.2102
ENSG00000077235.15	GTF3C1	2.51815	2.90818	3.27775	1.35532	2.27235	1.95985	12.0238	11.9609	11.334
ENSG00000204427.9	ABHD16A	2.31527	2.29626	2.66546	2.82532	2.89872	2.53808	5.3098	4.60921	4.73302
ENSG00000072135.10	PTPN18	2.59331	2.72367	2.12457	2.62417	3.38807	1.42937	8.97417	9.37855	7.69086
ENSG00000169871.10	TRIM56	1.76221	1.37456	2.66188	2.56392	2.52279	3.02671	9.58958	8.82269	8.73745
ENSG00000172171.8	TEFM	2.52847	2.92057	3.19348	1.93725	2.17715	1.95524	7.47827	7.23951	8.49597
ENSG00000221838.7	AP4M1	3.07527	3.46277	3.97975	3.45815	5.2404	4.82863	8.42472	8.51391	8.92182
ENSG00000139641.10	ESYT1	1.66732	1.84755	1.93515	2.19412	2.96715	2.10658	11.0272	12.1628	12.7922
ENSG00000152284.4	TCF7L1	1.48574	2.6459	2.48567	0.829301	2.93664	0.728961	3.27915	3.80753	2.10474
ENSG00000169635.7	HIC2	1.71889	1.59486	2.2619	1.27092	2.34902	1.56628	6.59128	6.49308	6.4267
ENSG00000189283.7	FHIT	2.12237	2.11644	2.67397	1.36932	1.31937	1.16306	6.78852	3.4634	5.36043
ENSG00000106733.18	NMRK1	3.10217	3.68291	4.41656	3.17173	4.26682	2.66062	8.49065	7.64028	5.34804
ENSG00000118873.13	RAB3GAP2	2.45631	2.78545	3.91339	2.58121	2.55515	3.4407	10.7546	10.5198	11.238
ENSG00000109861.13	CTSC	2.4671	2.50831	3.03293	1.87912	1.78692	2.29063	9.04041	8.24005	11.5393
ENSG00000105991.7	HOXA1	3.33551	2.38665	-1.09794	3.33189	1.70233	-0.339864	6.21181	2.43245	2
ENSG00000085760.12	MTIF2	2.23137	2.28705	2.87664	2.48738	2.16841	2.06393	10.3997	10.3064	10.1702
ENSG00000241839.7	PLEKHO2	1.45201	2.00678	2.88745	1.15895	2.33864	2.43166	5.64519	6.93491	7.52947
ENSG00000133619.15	KRBA1	1.97398	1.89405	1.31551	1.35204	1.58692	1.25759	7.67645	5.62752	6.4834
ENSG00000140943.14	MBTPS1	3.04758	3.08748	3.55876	3.1983	4.4464	3.81033	12.2023	11.7153	10.9299
ENSG00000072756.14	TRNT1	2.84939	2.67004	2.94826	2.93184	3.32754	3.69733	8.58457	9.54712	8.4996
ENSG00000114902.11	SPCS1	1.97429	1.89662	2.94662	1.8546	2.99426	2.34634	9.984	9.90716	10.3961
ENSG00000114062.15	UBE3A	3.04876	3.5207	3.54297	3.5463	5.00326	3.55644	11.4159	11.2662	11.2592
ENSG00000196387.7	ZNF140	1.54662	1.98769	2.19247	2.52027	3.60893	3.1963	7.25616	9.08088	9.2245
ENSG00000198742.7	SMURF1	1.44804	1.92701	2.16875	2.07839	3.49179	2.78979	10.9005	10.4758	10.8478
ENSG00000115806.10	GORASP2	0.607411	1.62449	1.11737	2.19584	3.1466	2.39278	9.96751	10.2482	9.97612
ENSG00000117602.9	RCAN3	1.78632	1.64629	3.11815	1.06064	1.7644	2.39163	9.81965	8.4992	9.57928
ENSG00000074621.11	SLC24A1	1.80651	2.35363	2.23061	2.91864	3.341	3.05195	8.06446	8.10789	6.87366
ENSG00000090971.4	NAT14	1.9364	2.30927	1.79911	2.88293	3.22376	2.27062	8.00078	7.66676	8.09962
ENSG00000103876.9	FAH	1.65214	1.92728	2.05961	1.64098	1.30681	1.84841	8.36564	8.55474	8.57571
ENSG00000213221.4	DNLZ	0.612185	1.11212	0.803254	1.65972	2.67661	1.77777	3.37379	3.02279	3.29228
ENSG00000125772.10	GPCPD1	2.6544	2.15831	3.15208	3.30713	3.06463	3.13626	9.1773	7.94013	8.72873
ENSG00000176896.8	TCEANC	1.4849	2.34373	1.5779	1.20343	2.28199	2.73357	5.80763	6.39824	3.58778
ENSG00000133195.9	SLC39A11	1.75843	1.68709	1.29678	1.97464	1.75077	1.46907	8.29876	9.42698	8.50554
ENSG00000181690.5	PLAG1	3.93443	3.38432	4.8357	2.41973	2.34779	3.19298	7.81365	4.46	7.90243
ENSG00000103187.7	COTL1	2.71991	1.75285	4.09076	2.85637	1.73843	3.62786	11.5963	9.17414	11.8782
ENSG00000139428.9	MMAB	1.87693	2.36452	2.54009	2.1597	2.99586	2.40146	8.83179	9.97214	9.46391
ENSG00000167470.10	MIDN	1.4592	1.55964	1.4794	2.76489	4.31573	2.98923	9.34629	8.56396	7.73764
ENSG00000112742.7	TTK	2.00709	1.8225	2.47614	1.42326	2.33446	1.91355	9.70068	10.5088	11.2024
ENSG00000188846.11	RPL14	2.1607	2.80783	3.99503	2.75143	4.01396	4.03293	11.3139	11.6772	11.9054
ENSG00000163956.8	LRPAP1	2.10256	2.55932	2.78035	1.83248	2.7248	2.26784	10.9217	10.9221	10.8853
ENSG00000176108.7	CHMP6	1.84058	1.47949	2.42838	1.78688	2.24711	1.71887	7.42126	8.06864	8.28427
ENSG00000158079.12	PTPDC1	2.14764	2.70681	3.39612	1.28337	3.19243	2.72368	8.23295	8.36662	9.04635
ENSG00000204611.4	ZNF616	2.11695	2.64762	2.97181	2.36232	2.35624	2.61305	8.51509	8.72483	7.72928
ENSG00000065802.9	ASB1	2.50695	2.97044	3.9594	2.58719	3.80543	5.3283	9.21573	8.75217	10.3194
ENSG00000198315.8	ZKSCAN8	2.36141	2.65242	3.53308	1.52131	1.16631	2.75598	9.10537	8.62524	8.69177
ENSG00000143256.4	PFDN2	3.24609	3.3444	4.28339	3.27857	2.46077	4.1361	7.94596	7.56576	9.56195
ENSG00000102241.9	HTATSF1	2.91689	3.34302	3.73877	2.64483	4.0095	2.96358	9.75488	11.0722	10.6631
ENSG00000102901.10	CENPT	3.18714	3.32829	3.52905	2.96808	3.90053	3.65848	9.04067	7.78194	7.41125
ENSG00000101557.12	USP14	2.69963	2.89628	3.39673	2.56932	3.10177	2.61113	9.97218	10.2191	9.61776
ENSG00000114739.11	ACVR2B	2.3791	2.76309	2.69096	1.6144	4.20163	2.43008	7.80545	9.50026	8.91332
ENSG00000133958.11	UNC79	2.92409	2.75852	3.46627	2.66056	3.02245	2.37954	3.15621	3.15268	2.21724
ENSG00000126247.8	CAPNS1	2.83371	2.7861	3.47327	3.87075	4.23207	4.29891	12.2898	11.9797	12.3794
ENSG00000186854.8	TRABD2A	2.92235	2.57755	4.59253	3.42616	3.28044	3.83109	7.23317	2.80431	7.33422
ENSG00000113312.8	TTC1	2.3227	2.42653	3.00772	1.86	1.97369	2.66237	10.0087	10.0522	10.4771
ENSG00000112531.14	QKI	1.9024	0.813038	2.33502	1.98188	3.10935	2.59812	11.3134	10.9047	11.1241
ENSG00000114737.13	CISH	0.619553	2.8138	1.05116	1.03631	4.94267	1.16903	3.76953	6.60883	4.00666
ENSG00000110344.7	UBE4A	2.03233	2.07525	3.12501	1.60663	1.39882	1.86955	11.3587	12.0333	11.3869
ENSG00000184363.7	PKP3	-1.05764	0.299241	-1.34389	1.81498	2.30316	1.98192	10.7772	9.98096	8.46841
ENSG00000111602.9	TIMELESS	1.73398	2.67466	1.82132	2.01401	3.79315	3.16987	9.43826	10.3809	9.71319
ENSG00000125753.11	VASP	1.76572	1.88367	2.30198	2.53859	3.32092	2.36109	11.8706	10.7354	11.0696
ENSG00000168000.12	BSCL2	0.282912	0.928489	0.413228	2.09089	2.12261	2.1431	5.3955	4.90015	4.54211
ENSG00000110497.12	AMBRA1	2.32325	2.37646	3.21405	1.94626	2.40069	2.16211	9.76597	10.0183	9.69941
ENSG00000163462.15	TRIM46	2.35624	2.8839	3.38796	2.1243	2.94248	2.89235	3.90989	2.55905	2.21724
ENSG00000174130.10	TLR6	0.177873	-0.664143	1.04919	2.13835	-0.190699	1.86839	9.75901	2.24395	7.25872
ENSG00000143294.12	PRCC	3.52475	3.10584	4.35954	4.48535	5.23086	4.4554	8.68827	8.39688	8.50192
ENSG00000112685.11	EXOC2	2.5757	2.84572	3.14988	2.00631	2.5988	1.84059	9.85414	10.1259	11.1517
ENSG00000081803.13	CADPS2	1.25253	2.5804	3.78104	0.609971	2.7692	2.46217	7.4416	10.0027	9.39176
ENSG00000089685.12	BIRC5	2.88804	2.68605	3.96835	2.21837	3.11319	4.70384	9.77994	11.0207	12.0496
ENSG00000177556.9	ATOX1	2.8034	2.31275	3.67078	2.19973	3.24647	3.38044	9.0265	9.55254	9.89968
ENSG00000007080.8	CCDC124	1.87251	1.98558	2.9957	2.00026	2.47436	3.11352	8.1207	7.95008	8.61308
ENSG00000172927.5	MYEOV	1.22648	0.343462	3.95732	2.2701	1.97672	3.61778	7.09604	4.88712	10.1152
ENSG00000196646.9	ZNF136	1.80464	1.86176	3.41264	1.53816	1.47283	3.15324	5.76345	7.58514	7.60706
ENSG00000162695.9	SLC30A7	3.35599	3.00326	3.97241	3.47209	3.86311	4.35597	10.7106	9.67896	10.7694
ENSG00000197712.9	FAM114A1	2.76038	2.2961	3.04809	3.30678	2.9558	3.97767	10.7015	8.2456	11.1305
ENSG00000005469.9	CROT	2.0298	2.178	2.42578	1.50799	2.25627	1.38835	8.95974	8.57925	7.60951
ENSG00000181038.11	METTL23	3.54332	3.43108	4.46014	3.35872	4.35779	4.26366	7.69259	8.24354	8.50709
ENSG00000156675.13	RAB11FIP1	2.17794	2.24421	3.17792	1.70894	3.25491	1.28397	11.2784	10.1091	10.3337
ENSG00000144677.12	CTDSPL	2.89735	1.37692	4.02806	2.14937	1.51404	2.4594	9.95391	7.41802	10.8566
ENSG00000137094.12	DNAJB5	1.70784	1.93254	2.35907	1.34327	1.98421	2.08095	5.01714	5.88049	7.73868
ENSG00000163875.13	MEAF6	1.84971	2.03655	2.49913	1.44475	2.74955	2.23087	8.90627	9.57789	8.87934
ENSG00000099849.12	RASSF7	1.79093	1.07916	2.0603	3.54038	3.97907	2.30651	9.0861	7.92985	8.74461
ENSG00000133997.9	MED6	3.22495	2.52985	3.38335	2.75214	2.5512	2.19035	8.56466	9.40508	9.06617
ENSG00000023697.10	DERA	1.19929	1.84381	1.58712	2.4795	2.52228	2.57815	10.189	8.74909	10.5378
ENSG00000106105.11	GARS	3.34015	3.15596	4.31232	3.64556	3.6585	3.98984	11.8397	11.3388	12.3185
ENSG00000160208.12	RRP1B	2.54454	2.63198	3.38463	2.15669	3.17996	2.6707	9.72124	11.0415	10.9002
ENSG00000110693.13	SOX6	2.39149	2.55472	3.64501	2.98197	3.61038	4.34897	5.26628	2.81927	3.09095
ENSG00000141934.7	PPAP2C	1.79283	2.06897	2.60463	3.00353	4.60123	2.85119	10.1022	9.68331	9.79192
ENSG00000090612.18	ZNF268	3.40057	2.92165	3.60119	2.37553	2.53957	2.28509	8.31056	9.8261	10.0846
ENSG00000179242.13	CDH4	1.52919	0.839489	2.21781	0.936903	0.793343	0.679817	4.44009	2.08468	9.716
ENSG00000105085.8	MED26	3.51061	3.5518	3.27369	3.47443	4.93389	3.85032	6.89011	7.10779	6.90782
ENSG00000215012.6	C22orf29	2.93238	3.1481	3.79192	2.69454	4.47758	3.21248	9.11502	8.56361	8.15962
ENSG00000172007.5	RAB33B	2.46441	2.33019	3.01339	2.35603	3.29601	2.96451	8.18777	9.05234	8.68742
ENSG00000154222.12	CC2D1B	2.15632	2.47997	3.55155	2.61746	3.57381	4.14107	9.33126	8.69949	9.44044
ENSG00000264364.2	DYNLL2	3.17753	2.95557	3.74943	2.47096	3.6306	2.39483	10.473	11.8984	10.1068
ENSG00000173113.4	TRMT112	2.921	3.17921	3.48167	3.70844	4.65419	3.59921	9.41356	11.1578	10.9766
ENSG00000091732.13	ZC3HC1	2.19234	2.43576	2.63115	1.56609	2.1285	2.25607	8.33625	7.99162	9.02345
ENSG00000204356.9	NELFE	2.57716	3.00216	3.47063	2.43338	2.44982	3.0571	9.07053	10.1407	10.687
ENSG00000140365.13	COMMD4	1.83709	2.10031	2.40031	1.56832	1.90468	3.06892	8.74715	9.93248	9.48701
ENSG00000146083.9	RNF44	2.67293	2.16469	2.67624	2.95473	3.46896	3.0168	9.17292	8.06188	6.31579
ENSG00000261408.3	TEN1-CDK3	2.8048	2.53259	2.73634	3.70315	4.77604	3.7115	3.8522	2.85725	2.53042
ENSG00000176407.15	KCMF1	3.67924	3.08765	3.72752	3.9795	4.82259	3.64865	10.0696	10.2805	9.84634
ENSG00000162236.9	STX5	2.92573	3.0748	3.26287	2.59332	3.66087	3.50696	8.53531	9.22332	9.64631
ENSG00000180182.8	MED14	2.24563	3.00547	3.01196	1.83239	3.88527	2.86071	9.97196	9.60255	9.83054
ENSG00000136271.8	DDX56	1.54214	2.02862	1.75829	1.44024	2.03423	1.57371	10.4786	10.5288	10.802
ENSG00000064490.11	RFXANK	3.29334	3.68268	4.07761	3.39064	3.97107	3.57928	8.723	9.48571	9.21763
ENSG00000060762.16	MPC1	3.82937	3.04885	4.44205	3.52082	2.89563	2.12512	8.59863	7.84184	8.20418
ENSG00000211584.11	SLC48A1	-0.491791	-0.553567	-0.952876	2.65596	0.345831	2.39415	8.19374	7.88705	7.80518
ENSG00000113552.13	GNPDA1	1.60416	1.82144	2.16983	1.79647	2.9831	2.94514	9.33884	9.41128	10.3631
ENSG00000102984.12	ZNF821	2.89037	3.25628	3.85484	3.18289	4.42909	3.93216	6.35553	6.78936	5.70982
ENSG00000144713.10	RPL32	2.69155	2.5719	3.52023	3.18444	3.81065	3.92135	12.2706	13.9443	13.3999
ENSG00000115844.8	DLX2	1.84215	1.89758	0.608155	0.458613	0.946943	-0.109571	4.76351	2.98616	2
ENSG00000133872.11	SARAF	3.49112	3.47738	4.41992	3.19077	4.70839	3.72041	12.3886	11.299	11.4649
ENSG00000183742.10	MACC1	0.972347	0.608486	-0.768785	3.52085	2.95244	1.63423	12.1786	10.5788	4.07546
ENSG00000204138.10	PHACTR4	2.25187	2.32297	2.5837	2.41489	3.10266	2.74287	9.18895	7.73561	7.75396
ENSG00000229117.6	RPL41	2.42279	2.66978	2.59307	3.44298	3.70837	3.41007	8.19195	9.58483	8.31107
ENSG00000160606.8	TLCD1	1.66547	2.13205	2.11172	3.65566	4.21304	2.59901	7.20575	8.49244	7.11332
ENSG00000145860.9	RNF145	1.32902	1.39817	2.5411	3.3391	1.37335	2.29375	12.0038	7.73475	11.0527
ENSG00000173269.11	MMRN2	2.46039	0.83985	0.939028	2.50822	1.39576	1.7413	5.25433	2.7291	2.4487
ENSG00000100162.12	CENPM	2.46333	2.49471	2.82005	2.00428	3.27525	2.81428	6.73129	7.86232	9.10475
ENSG00000150995.15	ITPR1	2.17404	2.73569	2.81612	1.347	2.97511	1.39057	8.60102	9.47577	8.51336
ENSG00000169814.10	BTD	2.42467	2.63728	2.80634	1.82225	2.25199	2.32629	8.04349	8.47387	9.06577
ENSG00000140464.17	PML	2.16703	1.85938	3.43078	2.04683	1.59909	2.70849	9.26095	7.6622	9.04636
ENSG00000254986.5	DPP3	2.00109	2.50811	2.74947	3.06107	3.59727	3.08838	10.0266	11.0772	9.97238
ENSG00000126814.6	TRMT5	2.52215	2.86777	3.25344	1.93223	2.538	3.31368	8.82301	9.7147	9.99377
ENSG00000178719.14	GRINA	2.2704	2.60269	2.88968	1.63623	3.2711	2.21203	10.2034	10.8305	9.5308
ENSG00000111875.7	ASF1A	2.53194	3.20891	3.46646	2.87573	4.87683	3.13846	9.27265	10.0962	9.89469
ENSG00000169439.9	SDC2	1.59112	1.22883	2.89209	0.51211	0.645913	1.16078	8.29485	8.57292	11.3391
ENSG00000001084.8	GCLC	-0.310214	0.0386224	-0.285892	2.29265	0.103933	1.39663	10.4693	10.081	9.32617
ENSG00000169129.12	AFAP1L2	1.57879	0.517143	3.09438	1.32094	0.677624	2.00081	6.7718	7.933	10.2388
ENSG00000164002.9	EXO5	1.81928	1.87977	2.71947	1.72169	1.72272	2.55565	6.90432	7.36854	7.83333
ENSG00000162627.14	SNX7	2.91996	2.50548	3.55705	2.78945	2.15729	2.70067	9.62917	8.8564	10.2452
ENSG00000135124.12	P2RX4	0.719989	2.36082	1.2753	1.75458	4.09903	1.57707	6.24796	10.1569	7.053
ENSG00000180921.6	FAM83H	2.92624	2.53246	0.855002	3.76127	5.15576	0.583243	11.8872	11.5129	5.1887
ENSG00000213699.6	SLC35F6	3.05102	2.62776	2.70621	3.15786	3.68995	2.93756	9.74153	10.0081	9.61617
ENSG00000106089.9	STX1A	2.13349	2.34027	4.04718	1.85136	2.78011	3.26521	7.83147	6.62277	9.64681
ENSG00000163293.9	NIPAL1	2.74872	2.68598	3.3129	1.89614	2.63806	1.89122	8.55364	7.63085	7.98404
ENSG00000174851.12	YIF1A	1.39327	2.17159	2.37056	1.61822	3.05093	2.49701	8.77335	10.1434	9.56632
ENSG00000181090.15	EHMT1	2.91484	2.7473	4.19971	3.9326	4.65926	4.01936	10.4854	10.4076	9.87954
ENSG00000106012.15	IQCE	2.08395	2.01967	2.74898	2.03277	3.61585	1.57604	10.3952	9.55933	8.72413
ENSG00000165140.7	FBP1	0.425872	1.63364	2.1628	0.346732	3.36442	1.76932	3.66986	10.8119	8.41451
ENSG00000036549.10	ZZZ3	2.69437	2.58599	3.10123	2.98138	4.25196	3.35235	10.907	11.0179	11.2031
ENSG00000157873.15	TNFRSF14	1.05238	0.166982	0.584253	1.85959	0.433042	1.74574	5.84132	2.08468	6.80407
ENSG00000160551.7	TAOK1	2.98356	2.66694	3.65931	2.45872	3.0399	3.71279	12.1344	12.0683	12.1388
ENSG00000065457.8	ADAT1	1.96667	2.36004	2.71419	2.17169	2.76913	2.9094	9.08692	9.73629	8.8027
ENSG00000100916.11	BRMS1L	2.28628	2.55844	2.51398	1.70642	3.15814	2.06962	7.79055	8.29614	8.41686
ENSG00000115839.15	RAB3GAP1	2.42814	2.55553	3.02277	2.89374	2.56698	2.9993	11.3419	10.8657	10.9554
ENSG00000279457.1	FO538757.2	2.85086	3.05425	3.73752	2.65282	3.58385	2.65438	5.0365	4.1768	4.32895
ENSG00000186862.15	PDZD7	2.21641	1.74188	2.08776	0.958432	2.0319	1.67075	4.75544	3.49607	3.86518
ENSG00000025800.11	KPNA6	3.11348	2.71608	3.789	3.02867	3.27054	3.57301	11.6598	11.1624	11.2186
ENSG00000160460.13	SPTBN4	1.74972	1.4407	2.19828	1.94829	2.31985	1.83987	2.92452	3.77508	2.9246
ENSG00000120697.6	ALG5	3.1099	2.75172	4.29377	3.56156	4.23337	5.02973	9.03173	9.5444	9.15817
ENSG00000164172.16	MOCS2	1.64888	2.14693	2.46449	1.45603	2.07418	1.7427	8.98344	9.58357	10.103
ENSG00000185684.10	EP400NL	1.96265	2.74189	2.21811	1.81447	3.93026	2.62248	7.16452	6.71811	6.00586
ENSG00000162086.12	ZNF75A	1.92484	2.3409	2.82052	1.75035	3.95773	3.72466	8.71133	9.13209	8.1375
ENSG00000070444.12	MNT	3.28302	3.06786	3.59397	3.74883	4.65636	3.89284	8.29003	6.99255	6.22456
ENSG00000136463.7	TACO1	2.49357	2.36649	2.59639	2.21031	2.51652	2.27952	8.14528	10.7324	9.08911
ENSG00000137218.8	FRS3	2.18642	2.74396	2.69126	3.09461	3.24601	1.84001	5.09904	4.6517	5.51838
ENSG00000119227.5	PIGZ	2.90668	2.20414	2.67492	2.05507	3.66663	1.60794	4.94238	5.50188	2.85202
ENSG00000261652.2	C15orf65	2.10929	2.1745	3.56775	2.11154	2.43278	2.83067	4.10992	4.58251	3.85661
ENSG00000278259.2	MYO19	1.65737	2.18197	2.69194	2.34102	2.91526	2.91864	10.3631	9.92666	10.7608
ENSG00000139597.14	N4BP2L1	1.01069	2.22531	2.98083	0.271306	2.51381	1.30694	4.61228	5.34931	5.00633
ENSG00000129003.13	VPS13C	2.66659	2.53631	3.60142	2.10218	1.83978	2.09879	12.5553	10.5416	10.3447
ENSG00000133678.11	TMEM254	2.38693	2.79886	2.98969	2.01623	3.25889	1.90478	7.67214	7.79062	6.53639
ENSG00000164933.9	SLC25A32	2.65816	2.64419	3.68426	2.38519	2.92221	3.6634	9.89887	10.8564	10.8618
ENSG00000151364.13	KCTD14	2.97845	2.74731	3.23594	2.21796	2.60019	2.75574	5.47221	2.78723	7.92909
ENSG00000174306.19	ZHX3	2.94617	2.46107	3.40582	1.89073	1.8286	3.55155	9.77078	9.9936	9.87577
ENSG00000058063.13	ATP11B	2.73167	3.27946	3.35867	2.36866	3.12038	2.21475	11.6696	10.2924	11.0958
ENSG00000177119.13	ANO6	2.76212	3.02555	3.81529	2.54408	3.77338	3.33149	11.5805	10.8135	12.0309
ENSG00000143924.16	EML4	2.75673	3.11888	3.27337	2.46065	2.93866	2.4181	10.3042	10.9998	11.3687
ENSG00000069011.13	PITX1	-0.747982	0.709205	0.430049	2.21937	1.75553	2.127	10.311	6.47818	9.29305
ENSG00000197062.9	ZSCAN26	0.765907	1.6857	1.93719	0.739374	1.59303	2.56395	7.15245	7.36093	8.20492
ENSG00000007384.13	RHBDF1	-0.366201	0.099222	-0.186669	1.65608	1.56479	2.43698	10.1429	9.10968	8.1612
ENSG00000184787.16	UBE2G2	2.962	2.86024	3.47637	2.69789	3.5726	2.97757	10.3561	9.86493	10.15
ENSG00000167900.9	TK1	1.58377	1.79813	2.25072	1.88797	2.72704	2.78698	9.02222	10.7453	11.5989
ENSG00000178038.14	ALS2CL	2.99321	1.51451	2.07603	4.78805	2.13152	2.69002	11.9029	5.9513	6.72245
ENSG00000117151.10	CTBS	1.92647	2.10666	2.23174	2.52141	2.27216	3.61365	9.12775	7.42532	9.489
ENSG00000183340.6	JRKL	2.56985	2.43742	3.24145	1.90517	1.95459	2.74487	8.41603	6.18061	8.33905
ENSG00000134046.9	MBD2	1.89745	1.64138	1.83497	2.31375	2.61483	1.82319	10.9235	10.2523	9.67029
ENSG00000204084.10	INPP5B	1.817	-0.0754463	0.18452	2.63504	0.794106	0.549291	9.34156	8.04473	7.78998
ENSG00000127527.11	EPS15L1	2.00006	2.4552	2.66324	1.25245	5.22357	2.56786	8.56211	9.7591	8.48761
ENSG00000188483.7	IER5L	2.90096	3.06201	3.39373	2.76228	4.66106	1.34928	9.53903	9.55509	8.2143
ENSG00000180329.11	CCDC43	2.44483	2.45897	3.30321	2.09938	2.50561	2.55931	9.58134	9.62735	9.73714
ENSG00000153885.12	KCTD15	2.00812	2.70077	0	2.46353	5.70536	0	7.2189	9.56289	2.25801
ENSG00000126214.18	KLC1	3.27242	3.25182	4.08212	3.10983	4.37227	2.98943	9.4383	8.8726	8.98474
ENSG00000152778.8	IFIT5	2.50225	2.58929	3.08131	2.35877	3.06097	2.27604	8.85439	8.92564	10.5194
ENSG00000188321.11	ZNF559	1.39405	0.968242	2.5711	1.07938	1.18003	2.36032	5.91974	6.01688	8.1033
ENSG00000068120.12	COASY	2.04799	1.81445	2.45342	2.83506	2.73454	3.23657	10.365	8.49376	9.13785
ENSG00000106336.10	FBXO24	0.381279	0.454752	0.427	2.97164	1.51892	2.71081	4.72353	3.13421	2.93015
ENSG00000162300.9	ZFPL1	3.04256	3.34014	3.78341	2.95133	3.81339	3.70472	8.27408	8.84836	9.0744
ENSG00000185189.13	NRBP2	1.94062	1.37535	1.78676	2.22502	2.93879	1.89862	8.91992	6.17088	6.81669
ENSG00000153147.5	SMARCA5	2.66251	3.0443	3.76926	2.43732	3.88273	3.10333	11.7347	11.7895	12.1055
ENSG00000165355.7	FBXO33	3.00347	3.22716	4.1505	2.68613	3.61983	3.64666	9.47516	9.84923	9.43631
ENSG00000151151.5	IPMK	3.34145	3.88367	4.24106	2.53294	3.29106	2.86266	9.21187	9.20701	9.49072
ENSG00000153767.7	GTF2E1	2.94618	2.95208	4.07435	3.12886	3.04876	3.91183	8.20227	9.13968	8.55087
ENSG00000168246.5	UBTD2	2.74008	3.16247	3.43701	2.14007	3.33875	2.84153	10.2718	10.29	9.73216
ENSG00000085721.10	RRN3	2.17917	2.39177	2.64444	2.0392	3.27923	2.56608	10.693	10.9087	9.71663
ENSG00000109436.7	TBC1D9	2.9366	2.97195	3.80642	3.22771	5.00738	3.41546	10.028	11.9847	10.6664
ENSG00000144366.13	GULP1	3.17092	3.06962	3.61559	3.67769	2.99094	3.70296	9.57835	8.43665	9.82697
ENSG00000117155.14	SSX2IP	2.48872	3.49078	3.79293	1.89599	3.47367	1.84752	9.38936	9.59839	9.86008
ENSG00000131876.14	SNRPA1	3.21986	3.40653	4.03975	3.19842	3.76203	3.19909	7.77247	7.59944	6.89116
ENSG00000168785.5	TSPAN5	1.03418	0.960665	3.50727	-0.0303309	1.30678	2.51133	3.28123	7.39658	10.8294
ENSG00000204147.7	ASAH2B	1.67653	2.41676	2.32868	0.839267	2.38267	2.2424	5.74616	6.92685	7.45991
ENSG00000044574.7	HSPA5	3.09482	3.3188	5.15728	3.33455	4.19875	5.27454	12.0161	11.0519	11.9769
ENSG00000187535.11	IFT140	2.42752	3.22411	3.02891	2.4651	4.92398	2.5944	9.11845	8.53509	7.06935
ENSG00000159267.12	HLCS	1.04561	0.323368	0.920573	1.90792	2.50104	2.40496	9.82386	9.22311	9.31876
ENSG00000101224.15	CDC25B	1.98534	2.51246	1.35417	2.51855	4.30438	2.6331	9.88918	10.4924	10.2781
ENSG00000157916.16	RER1	3.67532	3.70595	3.88402	3.04614	4.24451	2.81365	10.9652	10.8222	10.6441
ENSG00000164077.11	MON1A	1.6828	1.25218	2.08798	1.56488	1.20412	1.88077	7.3132	6.46235	8.41209
ENSG00000166997.5	CNPY4	2.56893	2.30117	3.02154	2.07274	2.2974	2.07021	6.38092	7.2353	7.53093
ENSG00000100239.13	PPP6R2	1.34151	1.11147	2.16263	2.18611	2.23878	2.46624	10.0458	8.97852	9.02569
ENSG00000103245.11	NARFL	2.63383	3.00467	2.55306	2.73947	4.25204	2.042	9.66835	8.71996	8.27511
ENSG00000163900.8	TMEM41A	2.86126	3.18934	4.01562	2.27772	2.77697	2.55138	8.51804	9.21894	8.1707
ENSG00000115648.11	MLPH	0.174459	0.835262	1.3977	1.03776	3.8327	2.62126	9.63119	11.9906	11.383
ENSG00000197162.9	ZNF785	3.06639	3.30125	2.17683	2.84792	4.43611	2.40804	8.1361	7.8918	4.75867
ENSG00000182774.8	RPS17	3.39157	3.25549	3.78177	3.92588	4.26481	3.60176	12.2846	13.619	12.1956
ENSG00000166557.10	TMED3	2.70542	2.86401	3.38461	2.95929	3.15142	2.15998	11.0147	11.1455	9.87415
ENSG00000198429.7	ZNF69	0.0518669	0.588995	3.23493	-0.698912	-0.154746	2.72524	2.12628	2.33981	7.72346
ENSG00000197905.6	TEAD4	2.49444	2.03387	3.1761	2.49569	3.61668	3.19446	7.25639	8.1183	8.26853
ENSG00000196367.10	TRRAP	1.28089	1.67207	1.61463	1.59829	2.80041	1.44089	11.5642	11.2079	10.0413
ENSG00000117010.13	ZNF684	1.76769	1.72552	1.82047	1.11807	1.22189	1.76767	5.79321	6.39092	6.28393
ENSG00000115112.7	TFCP2L1	3.13558	0.531245	1.09548	2.72292	1.2629	0.355276	12.7193	3.19902	5.26526
ENSG00000181061.11	HIGD1A	2.92509	2.4423	3.14145	2.82923	3.76014	2.02855	11.1998	9.95272	11.4674
ENSG00000113119.10	TMCO6	1.84749	2.43575	2.40189	2.13189	3.15749	2.33518	7.7508	6.95114	7.55171
ENSG00000110074.8	FOXRED1	2.76754	2.93503	3.58331	3.15331	2.97881	3.6452	8.08361	8.46139	8.96101
ENSG00000114107.6	CEP70	1.80852	2.41665	2.78604	1.78565	2.95482	2.47233	9.40135	8.76866	8.51623
ENSG00000113558.16	SKP1	2.99376	3.11535	4.18377	3.19499	4.43768	4.14323	11.727	11.4182	11.5172
ENSG00000139531.10	SUOX	2.58133	2.21183	1.73383	2.62754	1.98699	1.22295	7.90781	8.55162	8.02318
ENSG00000204642.11	HLA-F	2.4315	1.22561	2.45518	1.09398	1.01524	1.46363	7.11305	6.04678	5.52534
ENSG00000152904.9	GGPS1	4.08359	3.2788	4.39132	3.173	3.92475	3.57412	9.48684	10.1139	9.29195
ENSG00000160602.11	NEK8	2.1674	3.0428	1.8794	3.09747	4.47462	2.37072	6.46376	6.75437	5.95566
ENSG00000273559.2	CWC25	2.65393	2.82179	3.39579	3.03944	3.89296	3.97502	8.71658	6.95048	8.81042
ENSG00000110619.14	CARS	3.37201	3.95034	4.81109	3.42844	4.27474	4.29964	10.1378	9.047	11.2472
ENSG00000100077.12	ADRBK2	2.24079	2.73925	2.81123	1.59828	1.794	1.10392	8.59289	8.3281	7.91086
ENSG00000163848.16	ZNF148	3.16368	2.83147	3.29239	3.37073	3.3098	2.92903	11.0913	11.2538	10.8529
ENSG00000146054.15	TRIM7	1.5292	1.94751	1.48813	0.723775	1.76896	0.888641	7.27042	5.92744	4.47405
ENSG00000145632.12	PLK2	2.94319	3.45302	4.76499	3.72046	5.82151	4.6797	12.4046	13.4008	12.6752
ENSG00000132471.9	WBP2	2.21761	1.80146	2.90614	2.68719	2.36464	2.81755	9.59319	9.20711	10.013
ENSG00000101236.14	RNF24	1.99185	3.09165	3.71179	1.59947	4.01043	2.61313	8.75705	8.48731	8.73153
ENSG00000102221.11	JADE3	1.44504	2.28272	2.28031	0.798296	3.02369	0.680234	8.39336	9.25083	7.69188
ENSG00000167306.16	MYO5B	3.00595	2.40006	0	3.27787	3.01081	0	11.8105	10.241	6.82782
ENSG00000153956.13	CACNA2D1	-0.0863739	0.75577	3.23725	-0.34578	-0.229103	2.14494	2.11947	2.08468	7.92007
ENSG00000129562.8	DAD1	1.75386	1.96102	3.02862	1.47213	1.62381	2.91394	9.72797	11.1523	11.4568
ENSG00000232838.3	PET117	2.86544	3.03723	3.92817	3.07412	3.50809	2.88257	4.5266	5.87467	5.46223
ENSG00000131381.10	ZFYVE20	2.73023	2.85101	3.03704	2.09108	2.43895	2.7771	9.71284	10.5842	10.2893
ENSG00000130508.8	PXDN	2.62263	2.69491	3.14958	2.62396	3.84983	3.03229	11.8609	10.7722	12.2732
ENSG00000146232.12	NFKBIE	1.95549	2.20402	2.65575	1.62381	1.84097	1.85606	6.87667	7.38902	8.17403
ENSG00000115233.9	PSMD14	2.36025	2.39055	3.46708	2.5097	3.40159	3.80226	10.6219	11.7526	11.4368
ENSG00000112701.15	SENP6	2.4552	2.00454	3.20102	3.47168	5.03962	3.67593	11.3642	11.3163	10.2631
ENSG00000110721.9	CHKA	1.33464	1.91953	2.35973	1.82728	3.39501	3.83957	8.1663	9.22371	10.5528
ENSG00000177954.9	RPS27	2.50395	2.31441	3.3775	2.99364	3.41778	3.65522	6.86154	6.74293	6.6957
ENSG00000162620.13	LRRIQ3	0.815532	2.2646	1.17074	0.494618	1.43446	0.830316	5.31713	3.91873	5.10258
ENSG00000184281.12	TSSC4	3.50649	3.25379	3.68204	3.36805	4.33621	3.11232	8.3935	8.38848	9.40907
ENSG00000064012.19	CASP8	1.71842	1.1434	1.94233	1.56221	0.888747	1.28831	9.49172	8.1615	9.16193
ENSG00000120526.8	NUDCD1	3.03817	3.17488	3.7889	2.3213	2.69529	4.13813	10.0765	11.2549	11.5218
ENSG00000110048.9	OSBP	2.24366	2.18535	3.17888	2.17206	2.58005	2.78196	10.7693	10.0773	10.7592
ENSG00000164100.8	NDST3	-0.0508352	1.14124	2.85468	-0.60052	0.666364	2.07677	3.03724	2.3683	5.99146
ENSG00000154743.15	TSEN2	2.07634	2.11395	2.48265	2.05338	2.84812	1.63699	8.19717	8.35035	8.16762
ENSG00000102580.12	DNAJC3	3.32099	3.01036	4.38451	3.1173	3.5201	3.37187	12.1427	10.8244	11.4253
ENSG00000116521.8	SCAMP3	1.99468	2.09349	2.51	2.12509	2.58278	2.56357	8.76932	9.01104	9.82691
ENSG00000062485.16	CS	2.29151	2.44168	3.17726	2.76948	3.23869	2.90399	10.5652	10.7797	10.4176
ENSG00000156467.7	UQCRB	2.4774	2.45428	3.34617	2.16909	1.81045	2.51636	11.5975	11.9001	11.2772
ENSG00000183092.13	BEGAIN	1.28252	1.01139	0.202065	1.97957	3.39092	-0.123558	4.59228	4.78419	2.64198
ENSG00000126821.7	SGPP1	3.04482	2.5416	4.25266	1.82204	3.23042	3.55253	9.10279	10.3421	10.4413
ENSG00000167378.6	IRGQ	2.36716	2.96096	3.48946	2.54307	3.16257	4.14819	10.5203	10.1427	10.2616
ENSG00000213465.5	ARL2	2.25418	2.61072	2.51029	1.91534	3.46164	2.86905	7.06004	8.12569	9.68791
ENSG00000113638.10	TTC33	2.26952	2.37658	2.64431	2.11316	1.75512	1.84695	8.70155	7.40451	9.02411
ENSG00000184060.8	ADAP2	2.4067	2.80082	3.39087	1.82498	1.96388	2.15068	3.13178	5.41865	5.36541
ENSG00000116985.8	BMP8B	0.731333	1.07986	1.10837	1.20806	3.1019	0.916384	4.61385	7.1296	5.98991
ENSG00000134762.14	DSC3	2.67907	-0.0466333	-0.449945	1.98185	-0.0161464	-0.118634	10.881	2	2
ENSG00000083814.10	ZNF671	1.62049	0.22368	2.33381	0.899384	-0.505348	1.87522	4.25751	2.29182	6.75718
ENSG00000167323.7	STIM1	1.89938	1.89399	2.59189	1.49641	1.64937	2.32781	10.4805	7.47435	9.91039
ENSG00000278272.1	HIST1H3C	0.551274	0.615005	1.19371	2.11812	3.26548	3.61275	9.30985	10.3768	13.2298
ENSG00000108179.11	PPIF	2.13117	2.1335	2.52975	2.81154	3.49744	3.40259	9.82738	10.6225	10.7372
ENSG00000185480.9	PARPBP	2.42096	2.0987	3.53502	2.12788	2.30483	3.4693	8.41509	9.78359	10.1008
ENSG00000100425.16	BRD1	2.44674	1.95579	3.20151	2.93437	3.46815	3.44989	10.0019	8.93078	9.13465
ENSG00000031081.8	ARHGAP31	2.21264	1.45172	3.1885	1.51229	0.67618	2.78916	7.8692	3.35375	9.37647
ENSG00000197355.8	UAP1L1	-0.0249107	1.82605	2.59382	0.859364	2.53865	1.57467	5.14911	8.65959	8.63285
ENSG00000198646.11	NCOA6	2.88892	3.51297	2.99036	3.37871	3.72992	2.30414	8.98865	7.89355	8.24774
ENSG00000188997.5	KCTD21	3.2161	3.02263	3.57785	2.47643	3.12127	2.48723	7.53129	8.23525	7.68749
ENSG00000152484.11	USP12	1.91853	2.31716	3.22431	1.40819	2.3148	2.24236	9.689	9.79027	10.3014
ENSG00000135506.13	OS9	1.93576	2.4091	2.66559	1.68438	1.90449	1.65816	11.975	12.3852	11.5564
ENSG00000156990.12	RPUSD3	1.36984	1.99654	2.25062	1.75985	1.48657	1.1266	9.43989	9.31589	8.99755
ENSG00000267534.1	S1PR2	2.28965	2.58229	2.21046	1.51672	3.19888	1.18206	3.81379	4.78802	4.05417
ENSG00000178726.6	THBD	0.655612	1.93103	2.81306	0.311417	2.98369	3.57177	2.78706	7.43462	8.89512
ENSG00000049769.10	PPP1R3F	1.93869	2.25028	2.03455	3.19936	4.55281	2.68322	6.05772	5.69937	6.9374
ENSG00000148680.13	HTR7	0.911823	1.24744	1.87116	-0.126726	1.05718	3.01438	3.85266	3.64531	8.42265
ENSG00000120149.8	MSX2	2.33202	3.38429	2.23092	1.31175	4.63657	0.508011	6.14924	9.38898	5.37326
ENSG00000167257.8	RNF214	3.8663	3.56304	3.97541	3.90755	3.78492	2.93664	8.52613	7.37695	8.60435
ENSG00000087884.12	AAMDC	3.87323	3.88555	4.17636	2.64329	4.10296	2.50891	6.52486	7.30665	7.93706
ENSG00000137760.12	ALKBH8	1.9016	2.30004	2.34112	1.79089	1.72156	1.21126	8.08224	6.98092	8.71356
ENSG00000171603.14	CLSTN1	2.1849	2.31554	2.59057	2.54108	4.18848	1.6869	11.9231	11.0931	11.1334
ENSG00000113555.5	PCDH12	2.12731	2.15275	2.44846	3.04968	2.49757	3.08175	5.15194	2	2
ENSG00000114698.12	PLSCR4	2.46354	1.65939	2.89937	1.85544	0.248054	0.934234	7.91173	2.58896	8.00049
ENSG00000143344.13	RGL1	2.55731	3.32948	3.39519	2.63312	2.80726	3.05914	6.72179	5.13032	9.36861
ENSG00000065361.12	ERBB3	3.33242	3.18624	2.96738	3.26528	4.92465	2.0872	11.514	12.115	6.63769
ENSG00000090013.7	BLVRB	1.6522	1.38001	2.14599	2.24932	2.45216	1.99348	9.84265	10.28	8.79218
ENSG00000175970.8	UNC119B	2.15621	2.16534	2.58041	1.98067	2.58005	1.78299	9.71712	9.93942	9.11226
ENSG00000143222.9	UFC1	1.32007	0.571125	1.04849	1.91899	0.945152	1.3664	9.86461	9.91268	10.5315
ENSG00000275993.2	CH507-42P11.8	3.95438	3.7296	4.58341	4.45016	5.97428	3.41876	7.91222	6.48822	5.55393
ENSG00000158792.13	SPATA2L	2.29527	3.13178	2.38276	1.9106	4.51857	1.80739	7.2809	8.67885	6.22235
ENSG00000253729.5	PRKDC	3.26536	3.11907	4.30107	3.57992	4.95839	4.73284	13.7698	13.992	13.4656
ENSG00000115548.14	KDM3A	0.681314	1.00514	0.646142	1.46784	2.43368	2.49744	10.0216	9.25712	9.22984
ENSG00000181449.3	SOX2	-0.21737	2.11276	-0.119353	-0.703174	3.42641	0.620175	2.34136	8.28592	5.18721
ENSG00000111752.8	PHC1	1.58768	1.50093	2.25246	0.913727	0.993488	0.863866	5.7131	5.21857	4.48865
ENSG00000168255.16	POLR2J3	3.1438	3.00136	3.90018	2.64252	2.67976	2.92964	5.03216	4.7891	4.54984
ENSG00000176853.13	FAM91A1	3.0653	3.04483	3.95463	2.45382	2.87711	3.29926	11.3557	11.8117	11.1844
ENSG00000188610.10	FAM72B	3.57098	3.05262	3.76739	2.60764	3.05438	3.3526	5.79796	5.74408	6.25229
ENSG00000275221.1	HIST1H2AK	3.22414	3.17563	3.62329	3.73377	5.37598	4.29342	7.05548	8.30746	10.6097
ENSG00000073921.15	PICALM	0.435736	1.13331	1.80719	2.12881	2.0003	4.15995	11.5346	11.6626	12.0034
ENSG00000241973.8	PI4KA	2.92287	2.17815	3.94086	2.26462	2.93263	2.88463	10.4727	10.2005	9.58195
ENSG00000136193.14	SCRN1	2.41058	3.08596	3.57805	2.84098	4.97363	3.75818	11.5155	12.0202	12.4682
ENSG00000182004.10	SNRPE	2.96957	2.87192	3.54333	3.43081	3.86394	3.79327	8.71675	10.3519	9.72837
ENSG00000108342.10	CSF3	-0.668922	-0.272295	0.561992	0.440253	0.161493	3.06692	2	2	4.66695
ENSG00000157617.14	C2CD2	1.54144	0.381558	2.26229	1.81287	1.85746	1.9237	10.2063	8.61169	8.82656
ENSG00000160218.10	TRAPPC10	3.00953	3.01193	4.01646	3.04647	3.61208	3.3811	10.0793	10.0874	9.88072
ENSG00000168883.17	USP39	2.71072	2.69046	2.41882	2.24037	2.81967	1.32009	9.39657	10.3223	11.0003
ENSG00000171681.10	ATF7IP	1.34596	0.857879	2.36796	2.07855	3.04596	3.09686	11.2939	10.7192	11.3219
ENSG00000146856.12	AGBL3	2.32872	2.13274	2.91468	2.14849	2.35493	3.03511	6.21884	4.49067	4.93323
ENSG00000180891.10	CUEDC1	0.989153	1.85332	2.37155	1.31822	3.36947	2.62199	4.97967	8.99137	9.58259
ENSG00000116205.8	TCEANC2	3.08986	2.96059	3.7366	2.74929	2.36651	2.42734	8.20076	7.18483	7.38695
ENSG00000138028.12	CGREF1	0.913472	1.99054	-0.596515	0.934094	2.09434	-0.378893	7.31317	8.58441	2.56541
ENSG00000156172.5	C8orf37	2.84745	3.18796	3.94234	2.43036	2.79575	3.35737	6.64923	7.24718	5.89975
ENSG00000176473.11	WDR25	3.04636	2.59556	3.38917	3.3116	3.33793	4.21971	6.28882	8.0665	7.27597
ENSG00000163840.7	DTX3L	1.7788	1.69267	2.80484	2.18593	2.46276	2.84822	9.46881	10.0734	10.3344
ENSG00000184203.5	PPP1R2	2.79088	2.91748	3.55302	2.97716	3.49622	3.32116	9.73691	11.2967	10.1195
ENSG00000122203.12	KIAA1191	3.24944	3.04843	3.72814	2.3376	2.46702	2.76664	11.018	10.5612	11.2521
ENSG00000255302.3	EID1	2.38662	2.00084	2.72665	1.83917	1.93763	2.22799	11.0636	12.3131	12.0015
ENSG00000169976.6	SF3B5	2.72844	3.48615	4.02244	1.70877	2.29976	2.56636	9.18784	10.4294	10.2163
ENSG00000005007.10	UPF1	2.95375	2.39928	2.94113	3.09467	3.38911	2.79169	11.1559	11.158	11.3744
ENSG00000172113.6	NME6	2.58238	2.93124	2.83334	3.09911	4.61193	2.97094	7.89847	8.07498	9.14332
ENSG00000139496.13	NUPL1	2.35911	2.039	3.35084	2.34872	2.23665	3.59407	11.1552	11.1647	11.6756
ENSG00000122884.10	P4HA1	3.06946	3.08098	3.67126	2.54318	3.17426	3.29263	10.2634	10.1485	10.8135
ENSG00000119906.9	FAM178A	3.27999	3.40348	3.99951	2.43794	4.06352	3.39514	9.36539	11.2563	11.7687
ENSG00000149292.14	TTC12	1.78796	1.979	1.65916	1.55293	2.18452	2.14893	8.51401	7.10929	9.20758
ENSG00000138744.12	NAAA	2.78142	2.65914	2.88472	1.52262	2.46663	1.76859	7.4965	8.71354	8.18254
ENSG00000144843.9	ADPRH	1.21437	1.62877	1.38981	1.47895	2.45667	1.94839	5.21944	4.8215	5.25855
ENSG00000087586.15	AURKA	3.09058	3.35799	4.40691	2.97262	3.71772	4.49772	9.63959	11.8266	12.3246
ENSG00000166166.10	TRMT61A	2.62045	2.6214	2.78967	2.65668	3.30747	2.79614	7.65358	8.95311	8.85336
ENSG00000101138.9	CSTF1	3.08474	3.35284	4.52947	2.97262	3.71615	4.61607	9.56608	11.1599	10.9668
ENSG00000145349.14	CAMK2D	3.41474	3.18721	3.80437	3.56905	3.47397	4.13801	10.9932	8.49728	11.0374
ENSG00000124177.12	CHD6	1.85112	2.51606	3.49731	0.69258	2.53259	1.68462	10.9909	11.7816	10.7132
ENSG00000127526.11	SLC35E1	2.38177	2.93625	2.57721	2.54709	3.79338	2.38059	10.3532	10.8006	10.7945
ENSG00000065491.8	TBC1D22B	3.46297	3.13264	3.30793	4.08271	2.55136	2.68301	8.88202	7.47421	8.40739
ENSG00000179091.4	CYC1	3.86338	3.79311	3.94141	3.98892	4.82849	3.4031	11.3077	11.9824	11.4002
ENSG00000168491.7	CCDC110	1.53606	2.10404	2.83192	-0.12894	0.548663	0.841927	3.45023	2.90778	3.33511
ENSG00000086475.12	SEPHS1	2.74769	2.49528	3.49349	3.59489	4.38375	3.16463	9.65317	10.8759	10.6606
ENSG00000169251.10	NMD3	1.62446	2.31363	2.55845	1.53228	3.44572	2.75546	10.8985	13.8689	10.7195
ENSG00000103496.12	STX4	2.82945	2.48501	2.86257	2.61743	3.37183	2.60035	9.46284	8.13258	8.11479
ENSG00000145494.9	NDUFS6	2.59693	3.00403	3.22964	2.87436	3.56174	2.67804	9.12917	9.35664	9.35893
ENSG00000127870.14	RNF6	2.83468	3.03298	3.89523	3.5016	4.3813	3.92509	10.7073	10.7425	10.5184
ENSG00000119844.12	AFTPH	3.05799	3.39463	4.06682	2.53211	3.32181	2.50423	10.278	10.5087	9.93234
ENSG00000145592.11	RPL37	2.47448	2.03417	2.99789	3.76033	3.4419	3.89706	12.4819	13.2652	12.7254
ENSG00000116574.5	RHOU	0.236219	1.86973	1.45159	0.188434	3.22369	0.2304	4.97683	9.62674	7.59378
ENSG00000146834.11	MEPCE	1.73947	2.23253	2.34887	3.4576	4.76746	4.29197	10.2399	11.0573	10.23
ENSG00000132676.13	DAP3	3.37783	3.5666	3.93429	2.76793	4.0155	3.5117	10.1748	10.6083	10.9146
ENSG00000130826.13	DKC1	1.96988	3.10932	3.48864	2.69683	4.24135	3.4795	9.9406	11.3778	11.0195
ENSG00000010810.15	FYN	1.7622	1.5369	3.54493	-0.0323595	0.246409	1.57313	7.17576	5.6897	8.94321
ENSG00000244274.5	DBNDD2	1.84419	3.10737	3.04909	1.47201	3.82372	2.57654	4.08592	4.24366	4.87358
ENSG00000076356.6	PLXNA2	2.27269	1.8122	2.79745	1.30168	1.86391	1.32606	8.82987	5.55713	9.78221
ENSG00000145414.6	NAF1	2.70411	3.17155	4.25127	2.3486	3.47197	3.82515	7.11655	6.36607	6.77699
ENSG00000184160.7	ADRA2C	0	0.975115	-0.307696	0	2.36623	-0.307696	2	8.81586	3.09918
ENSG00000178917.12	ZNF852	1.26058	2.19851	2.67743	1.25232	1.4811	2.11011	5.92915	5.55277	4.88958
ENSG00000166548.13	TK2	1.36457	2.2542	1.90112	1.71433	2.47046	2.34309	9.247	5.76785	9.80757
ENSG00000075292.16	ZNF638	2.06505	2.46741	-0.0598981	0.886175	2.38403	-0.147474	12.1465	11.9872	10.5374
ENSG00000115109.11	EPB41L5	2.06372	2.56558	3.00142	1.79809	3.74499	1.24323	9.79663	12.3403	8.61434
ENSG00000005001.7	PRSS22	2.00355	1.50949	2.05988	3.21021	3.62371	3.04788	7.3619	6.6191	5.00206
ENSG00000121797.9	CCRL2	-0.0899312	-0.0451991	0.876893	-0.503426	0.726195	3.51962	2	2	8.88989
ENSG00000115760.11	BIRC6	3.98609	3.93555	4.52799	3.68448	4.95479	4.04405	12.7476	12.9784	11.964
ENSG00000115289.10	PCGF1	1.79726	2.82825	2.40126	2.65089	4.01247	2.80916	7.56634	7.9672	7.86863
ENSG00000148606.10	POLR3A	2.68042	2.86023	3.59471	2.43593	2.42546	2.7247	9.41976	9.25517	9.54551
ENSG00000151552.9	QDPR	2.73424	0.833379	2.60177	2.24219	1.87468	1.40009	7.83414	6.58427	7.83898
ENSG00000150456.8	N6AMT2	1.57047	1.95535	1.73933	2.43276	3.41651	3.01423	5.80471	7.48957	5.7788
ENSG00000131747.12	TOP2A	2.75149	2.3821	3.86231	2.09701	2.98879	3.76467	12.6023	12.8671	14.3335
ENSG00000147364.14	FBXO25	2.2186	3.07982	3.93061	1.52663	2.92609	2.21781	9.88663	7.94384	8.25701
ENSG00000145354.7	CISD2	2.39353	2.59968	3.10902	2.20663	3.33968	4.13038	8.73962	9.54418	10.5411
ENSG00000111850.8	SMIM8	1.88758	2.26808	2.97428	1.47289	1.57391	1.6556	6.61481	6.70708	6.28471
ENSG00000135046.11	ANXA1	2.05791	0	2.45211	2.06363	0.791383	2.3021	13.8138	5.93368	13.8174
ENSG00000134248.11	LAMTOR5	2.89368	2.72172	3.43271	3.22144	3.07496	2.93151	9.29652	8.46142	8.97543
ENSG00000129667.10	RHBDF2	1.72206	1.42217	3.06243	1.7091	2.53586	2.36118	8.0128	7.58143	7.78736
ENSG00000177426.18	TGIF1	0.00164986	0.10876	0.296178	2.2265	0.461036	1.10513	9.92022	10.1184	9.70868
ENSG00000103502.11	CDIPT	1.61469	1.66775	2.17887	1.54796	2.62978	2.13418	10.1221	10.4705	9.36808
ENSG00000161955.14	TNFSF13	0.242521	-0.0906152	-0.247194	2.85043	1.32667	1.98612	5.53936	3.21149	3.66546
ENSG00000205765.6	C5orf51	2.08296	2.1887	2.7766	1.66951	1.83671	3.03429	9.19092	9.2168	9.60415
ENSG00000070961.12	ATP2B1	3.43961	3.67644	4.09954	3.063	5.64884	3.98621	11.4357	12.3869	12.0321
ENSG00000145040.3	UCN2	-0.960155	-0.216655	-1.18501	0.791745	0.762424	3.30109	3.64166	2.24395	5.10964
ENSG00000154429.8	CCSAP	2.50467	2.6183	3.09686	1.76518	3.45729	1.47706	9.07902	9.46341	9.8649
ENSG00000115221.8	ITGB6	-0.971458	0.201744	0.167696	1.0863	0.106737	2.96201	14.3332	9.73486	3.62111
ENSG00000144580.11	RQCD1	2.38687	2.75117	3.51854	2.22521	3.40276	4.14931	9.95065	10.4981	10.4829
ENSG00000099968.15	BCL2L13	3.40514	3.34789	4.38929	3.18539	3.23321	3.8872	10.8255	10.1579	9.79115
ENSG00000131398.11	KCNC3	0.0656581	1.29524	0.189712	0.185632	3.7427	0.617074	2.52414	5.21634	2.63649
ENSG00000188833.7	ENTPD8	0.150524	1.04698	-0.281714	1.89021	2.00568	0.827857	5.27679	5.57063	2.53824
ENSG00000110906.10	KCTD10	3.57728	3.22474	4	3.61197	3.34859	3.47666	9.96967	9.88819	10.6509
ENSG00000247746.4	USP51	1.95858	2.95719	1.64295	1.12158	3.10045	0.807457	2.2262	6.93568	3.56968
ENSG00000143379.10	SETDB1	1.72358	2.23557	2.99882	1.88875	2.87387	3.13058	9.83618	11.0125	9.39202
ENSG00000133065.8	SLC41A1	2.52301	2.60844	2.90741	1.63889	2.23973	2.27746	8.0822	8.83318	8.97277
ENSG00000126858.14	RHOT1	3.17562	2.66607	4.4873	3.21166	2.45446	2.87611	9.65625	9.026	9.29904
ENSG00000267041.3	ZNF850	0.632391	2.48705	3.9613	-0.173154	1.38348	2.93496	2.80076	8.12146	8.94422
ENSG00000108010.9	GLRX3	2.33054	2.68451	3.37632	2.78112	3.5764	3.04094	9.97665	10.441	10.701
ENSG00000183624.11	HMCES	2.54065	2.73011	3.15765	2.30308	4.13555	3.08368	9.01956	10.4683	9.81291
ENSG00000082641.13	NFE2L1	2.74595	2.62893	3.0025	3.54165	4.39328	3.81744	13.1812	12.0837	11.6539
ENSG00000096696.11	DSP	3.48935	4.04311	3.44342	2.88582	5.46041	1.98111	14.4094	13.4072	10.6822
ENSG00000170946.12	DNAJC24	1.79304	2.29843	2.65358	1.33496	0.378089	1.70113	8.58122	7.51244	8.6894
ENSG00000154839.7	SKA1	2.04201	2.26746	2.88476	1.64061	1.80928	2.62653	8.03283	8.4073	8.9467
ENSG00000108963.15	DPH1	3.80765	2.77647	3.27503	2.34122	3.04081	2.0404	8.47602	8.54197	8.16564
ENSG00000146233.5	CYP39A1	2.48152	1.58145	2.67704	1.28989	0.408152	0.815164	6.6034	2	5.54129
ENSG00000188542.7	DUSP28	0.732942	1.67225	2.29156	1.9193	4.51924	2.99748	6.86862	6.33463	5.9619
ENSG00000153291.13	SLC25A27	2.49358	1.5398	2.69926	1.32484	0.3665	0.821831	7.47815	2	4.31378
ENSG00000128805.12	ARHGAP22	0.0357152	1.33757	1.8632	0.727198	1.45512	2.30999	3.45226	2.37199	8.5186
ENSG00000174437.14	ATP2A2	1.26329	1.84006	2.43551	1.9341	3.59631	3.15792	12.3061	11.3561	12.1315
ENSG00000089639.8	GMIP	2.55539	2.81607	2.6404	2.49472	3.36757	2.23785	7.77917	7.91578	7.34166
ENSG00000121152.7	NCAPH	2.34893	2.10803	3.05996	2.62134	3.63478	3.35005	8.5963	9.78411	10.3123
ENSG00000188786.9	MTF1	3.52265	3.26477	4.03542	3.24952	3.42781	3.437	8.52542	8.55903	7.78744
ENSG00000029725.14	RABEP1	2.19328	1.98924	3.02027	2.28636	3.18625	2.59549	10.41	11.6706	11.232
ENSG00000165895.15	ARHGAP42	2.09814	1.98212	2.93412	2.42019	1.76815	2.76568	9.28392	7.2344	9.678
ENSG00000108091.10	CCDC6	3.48932	3.63933	4.54198	3.33152	4.71482	2.88865	11.0019	11.4349	10.0354
ENSG00000198121.11	LPAR1	-0.0193998	0.784587	4.06601	-0.0706156	0.868438	3.34445	2.78277	3.65069	11.9774
ENSG00000116641.13	DOCK7	2.82654	2.57278	3.95662	2.13662	2.81874	2.64683	11.1442	9.96486	10.7399
ENSG00000115541.8	HSPE1	3.66079	3.42681	4.32402	3.46168	4.38586	3.514	8.84738	9.60022	9.29364
ENSG00000159840.13	ZYX	2.96972	2.92207	4.36744	3.37837	4.26065	4.77869	10.1571	8.7956	9.73873
ENSG00000111412.5	C12orf49	2.96124	2.90175	3.39689	2.61832	2.13653	1.80344	10.1556	10.9154	10.8159
ENSG00000078061.10	ARAF	0.958081	2.0168	2.27893	1.98646	3.07115	3.00781	9.26383	9.30728	9.16131
ENSG00000134531.7	EMP1	2.49014	0.0377164	3.38157	2.57373	-0.0335725	3.45616	14.2203	3.79527	13.0064
ENSG00000154240.14	CEP112	0.932626	1.2523	2.89748	0.231344	0.658167	1.76411	4.60641	5.38833	7.0165
ENSG00000188760.8	TMEM198	2.38848	2.28047	2.1769	2.0342	3.16787	1.34114	5.83791	5.43196	3.70164
ENSG00000157823.14	AP3S2	2.17931	2.63776	2.78251	2.32092	4.10598	2.69174	8.4596	8.73574	7.39929
ENSG00000178700.5	DHFRL1	2.14974	2.62454	2.45814	2.50927	3.31906	3.33083	7.23174	7.17769	5.6842
ENSG00000162676.9	GFI1	1.81928	1.84895	-0.158867	0.486853	0.998979	-0.158867	3.82649	4.63555	3.03073
ENSG00000175315.2	CST6	-0.0178611	-0.166721	-1.06626	2.31849	1.84511	1.64521	8.42617	2.57641	7.7527
ENSG00000171097.11	CCBL1	2.637	2.72474	4.08475	2.68572	3.16723	3.30485	6.84159	5.22564	7.65153
ENSG00000160993.3	ALKBH4	3.44139	3.86403	4.12861	2.60684	3.44123	2.72821	7.55472	8.86282	7.83568
ENSG00000198887.8	SMC5	2.68248	2.63172	3.65753	3.36688	3.6559	4.15913	11.1157	9.9846	10.7066
ENSG00000101004.12	NINL	1.79546	1.7399	0.71412	1.71359	3.32715	1.06284	7.4352	8.83401	7.55834
ENSG00000145882.8	PCYOX1L	1.39471	2.77294	2.09839	0.0873162	2.5334	1.2283	7.30172	8.66585	7.35563
ENSG00000205213.11	LGR4	2.59027	1.62028	2.59426	2.17076	1.67978	1.19924	11.6154	9.17201	11.098
ENSG00000132819.14	RBM38	1.70275	1.93697	1.70431	1.19728	2.70841	1.13964	6.4121	9.98087	7.90101
ENSG00000163626.14	COX18	2.30504	2.82275	2.64087	2.8369	3.66456	2.63214	8.89915	8.18668	9.60066
ENSG00000127914.14	AKAP9	2.34097	2.59087	2.97149	2.03511	2.74937	2.29145	12.8837	11.9101	11.1398
ENSG00000214274.7	ANG	2.49806	2.50897	3.39565	1.89866	2.22791	2.79347	5.87073	3.68953	4.68569
ENSG00000067334.11	DNTTIP2	1.82469	1.79247	2.65638	1.7261	2.85028	3.18791	10.3253	9.65936	10.945
ENSG00000005206.14	SPPL2B	3.4961	3.02121	4.34255	3.09173	4.12382	3.3872	8.5009	7.11178	7.74362
ENSG00000131459.10	GFPT2	1.2688	1.8445	3.65027	0.276056	1.38388	1.98786	4.94226	6.06268	10.0474
ENSG00000073331.15	ALPK1	2.84796	2.7348	3.14731	2.68634	2.94325	2.81371	9.62212	7.45926	7.68895
ENSG00000120798.14	NR2C1	2.87088	2.45873	3.24692	1.8581	2.68403	1.7766	8.83984	8.62913	8.70328
ENSG00000109606.10	DHX15	3.37941	3.08385	3.5481	3.88366	5.26034	4.38525	12.4233	12.3276	12.7252
ENSG00000183597.13	TANGO2	1.67073	1.81359	1.49562	1.07049	2.11293	0.558935	7.97532	8.4769	8.29651
ENSG00000117479.10	SLC19A2	2.70326	2.15567	2.39816	2.58067	2.98721	2.49874	9.86387	10.141	8.90103
ENSG00000133250.11	ZNF414	0.400139	1.01823	0.610071	2.01617	3.08087	2.47051	5.42432	4.27758	4.91814
ENSG00000215784.5	FAM72D	2.70362	2.6743	3.41643	1.55952	2.53448	3.66392	4.8853	5.50272	5.09182
ENSG00000183684.7	ALYREF	2.93701	3.05816	3.73823	3.3973	4.25517	3.53896	9.59048	11.1976	11.4841
ENSG00000170677.5	SOCS6	2.61524	0.662873	2.36144	3.46781	2.29984	1.70147	10.8737	9.29777	9.31774
ENSG00000024526.14	DEPDC1	2.83126	2.36149	3.93208	2.02158	2.89913	4.67483	10.0173	10.0516	11.4532
ENSG00000130518.14	KIAA1683	-0.338205	0.248443	-0.324441	2.23763	0.506736	2.08841	6.12001	5.80355	2.3618
ENSG00000089195.12	TRMT6	2.5796	3.11776	3.28329	2.14681	2.88674	2.92264	9.02994	8.55527	9.82269
ENSG00000204396.8	VWA7	-0.593896	0.1307	-0.735202	1.80481	2.02165	0.778529	5.59289	4.89758	3.42722
ENSG00000132024.15	CC2D1A	2.18525	1.90232	2.5315	2.45047	2.79572	2.04488	9.51239	8.88364	8.30415
ENSG00000105778.15	AVL9	2.90169	2.86619	3.30244	2.98141	3.5562	3.65811	11.266	11.8351	10.9969
ENSG00000072041.14	SLC6A15	1.80313	0.661319	-0.43692	0.589406	-0.453623	0.0635913	10.3742	2	2.1125
ENSG00000167565.10	SERTAD3	3.20392	2.93505	4.02073	3.69851	4.36731	3.26864	9.28692	9.52323	8.62847
ENSG00000120805.11	ARL1	2.96716	2.54131	3.83262	3.09755	2.82687	3.84715	10.2956	10.6907	10.9251
ENSG00000114529.10	C3orf52	1.11486	1.54435	2.33367	0.648464	1.53239	2.27302	6.87022	6.06846	7.312
ENSG00000048392.9	RRM2B	2.28355	2.73223	3.60731	2.39292	2.71693	3.33539	11.6583	11.5896	10.4414
ENSG00000023318.7	ERP44	3.48776	3.57643	3.97743	2.49068	2.67882	2.95943	9.89867	9.49623	9.44064
ENSG00000243789.8	JMJD7	1.90931	2.28792	2.2522	1.38663	2.64644	1.75027	3.89226	2.94201	2.69376
ENSG00000175536.6	LIPT2	0.469338	1.42681	1.59674	0.98251	3.51	1.23741	4.9588	5.93967	4.89165
ENSG00000141367.9	CLTC	3.754	3.46823	4.4111	4.31129	5.01213	5.42761	13.6278	16.0146	14.5586
ENSG00000112658.7	SRF	2.96641	2.56204	3.61828	3.00609	4.27607	2.97355	9.12191	9.23888	10.0589
ENSG00000124107.5	SLPI	0.584095	-0.0810216	-0.199171	2.73618	-0.221867	-0.380467	11.5873	2.83413	2.10474
ENSG00000075151.17	EIF4G3	2.48904	2.34039	2.63065	2.64638	2.74747	2.68499	11.2501	10.3184	10.411
ENSG00000185352.8	HS6ST3	0.434525	2.49227	0.860959	-0.220077	2.81377	0.539948	7.45168	9.27635	4.31422
ENSG00000130821.13	SLC6A8	0.447972	1.15841	0.255556	1.24479	2.22246	0.368628	9.2206	8.14667	6.25384
ENSG00000205581.8	HMGN1	2.5665	2.77354	2.54974	3.84046	4.69244	2.54197	10.9056	12.4138	11.049
ENSG00000087269.13	NOP14	3.30687	3.26378	3.72671	2.58169	3.6457	3.35021	10.4329	10.2762	11.1604
ENSG00000106780.8	MEGF9	3.25378	2.94629	3.54912	2.71871	3.51484	2.82752	9.31159	10.2535	9.76647
ENSG00000151445.13	VIPAS39	3.67025	3.59704	4.51991	2.7222	3.57065	3.17337	8.92979	9.75623	8.7008
ENSG00000123552.15	USP45	2.22722	2.30666	2.71019	2.14606	2.37906	1.8725	9.10405	8.53016	7.74786
ENSG00000076641.4	PAG1	-0.08346	1.37427	2.61131	-0.855461	1.01888	0.703686	3.64876	5.68703	10.1706
ENSG00000164695.4	CHMP4C	2.78855	2.31444	2.02322	3.04845	2.21407	1.56194	8.69075	8.66785	5.74857
ENSG00000147687.14	TATDN1	2.28801	2.54361	3.46962	2.54156	3.35102	3.04214	8.08	10.017	6.97563
ENSG00000205084.8	TMEM231	2.38615	1.92948	2.47361	1.24194	1.47312	0.759677	7.76676	7.16094	7.0636
ENSG00000184014.5	DENND5A	2.33229	2.01882	3.03756	1.39121	1.88249	2.45229	9.50904	9.44875	10.2126
ENSG00000196597.9	ZNF782	1.15514	1.74874	2.11879	2.89741	1.88426	1.77338	7.80278	8.09627	6.66696
ENSG00000135334.8	AKIRIN2	3.00853	2.7631	4.10866	3.13977	4.20449	3.41575	8.11952	8.46454	7.95441
ENSG00000149922.8	TBX6	0.929579	1.0263	1.17714	2.08475	3.06362	2.07704	4.45235	3.51253	2.38492
ENSG00000099250.15	NRP1	2.41474	2.41487	3.68228	2.8182	4.27503	4.32916	10.2035	11.4637	14.0135
ENSG00000070423.15	RNF126	2.02666	2.5148	3.54858	2.22523	4.31858	2.92392	8.90535	7.68491	9.17056
ENSG00000184378.2	ACTRT3	1.79399	2.49309	0.241	1.89927	3.19036	0	4.89547	5.45805	3.01008
ENSG00000042753.9	AP2S1	2.65081	2.44741	3.38983	2.62983	3.41629	3.90631	10.6952	10.9377	11.8618
ENSG00000105011.6	ASF1B	3.24571	3.04798	4.1351	3.15851	4.12708	4.70725	8.18945	10.4767	10.9681
ENSG00000168958.17	MFF	2.6392	2.1499	3.30488	2.31824	3.0656	2.57627	10.1616	9.88093	9.72422
ENSG00000135482.4	ZC3H10	1.73082	1.82474	2.07367	2.21438	2.96903	2.22719	6.81244	7.91914	7.84325
ENSG00000165406.13	MARCH8	1.76791	1.97182	2.85451	0.395735	1.63498	1.94031	8.53436	7.82467	9.58778
ENSG00000100445.14	SDR39U1	2.22427	2.18804	1.95017	3.60018	3.87906	3.47997	8.01728	7.51283	6.9209
ENSG00000148450.10	MSRB2	1.71968	1.91995	2.81236	2.01356	2.46051	2.13044	8.06569	8.76216	8.80008
ENSG00000102302.7	FGD1	2.67539	1.51798	2.80518	2.0713	1.49861	2.17087	7.91747	5.21431	7.1852
ENSG00000276903.1	HIST1H2AL	2.41229	2.22925	0.0735827	2.8749	4.31296	-0.298876	7.53771	9.36129	2.30319
ENSG00000137124.6	ALDH1B1	2.32455	2.3147	2.64184	1.7124	2.22118	1.97948	8.58662	9.68697	10.1515
ENSG00000044459.12	CNTLN	2.8064	1.55462	0	1.56666	1.36597	0	8.53709	4.35132	2
ENSG00000160908.14	ZNF394	3.13838	3.25677	3.95062	2.56928	2.75321	2.98762	9.06595	9.41936	8.69944
ENSG00000102974.12	CTCF	2.96453	3.52125	4.07275	3.6825	5.85542	3.88455	10.5478	11.0831	10.6146
ENSG00000051128.16	HOMER3	2.64601	2.80748	2.86977	2.54789	3.65148	2.34061	7.60314	7.20213	7.98348
ENSG00000196639.6	HRH1	-0.729933	-0.110651	0.34691	1.36281	-0.923842	2.97917	7.63986	2.51368	10.1703
ENSG00000198001.11	IRAK4	1.82051	1.91957	2.24823	2.11996	1.78002	1.81395	9.0742	8.75436	9.22071
ENSG00000148358.17	GPR107	3.401	3.47891	4.42557	2.85335	4.08815	3.65067	11.3721	10.7744	10.8482
ENSG00000117472.7	TSPAN1	-0.415981	0.153923	-0.0504078	1.93096	0.894024	0.0532648	9.65697	7.28035	5.94097
ENSG00000051341.11	POLQ	2.25721	2.67577	2.83506	1.4992	1.70073	2.02126	9.02225	9.89692	8.93479
ENSG00000107201.7	DDX58	1.59571	2.11691	2.50666	1.51116	2.10864	2.42185	8.35745	8.73448	11.4134
ENSG00000157734.11	SNX22	0.0267485	1.88166	2.11999	0.663056	1.97453	1.98491	3.73233	4.93401	4.49018
ENSG00000006015.15	C19orf60	1.91311	1.71174	1.59334	1.93904	2.85689	1.2601	7.7502	8.15502	8.12033
ENSG00000186871.6	ERCC6L	1.14687	1.26358	2.19548	1.38812	1.79954	2.39309	7.40379	9.3341	10.835
ENSG00000178927.14	C17orf62	1.54771	1.99477	2.50686	1.66034	2.96726	2.29564	9.26589	9.72357	9.4175
ENSG00000136731.10	UGGT1	3.37084	2.94961	4.13532	2.52809	2.93168	3.36863	11.9071	11.6933	11.3337
ENSG00000184708.15	EIF4ENIF1	3.39524	3.5525	3.55762	2.68305	3.91873	2.5857	8.55694	8.20203	7.61479
ENSG00000140830.6	TXNL4B	2.92676	3.29819	4.04962	2.54425	2.73617	3.0104	7.84968	8.33642	7.26167
ENSG00000162702.7	ZNF281	2.79782	2.90808	3.63397	2.39087	2.24061	3.23048	9.22227	10.2537	10.4015
ENSG00000163596.14	ICA1L	2.24043	2.09765	3.49007	1.25931	2.16267	2.10528	6.71912	6.43799	4.97819
ENSG00000271303.1	SRXN1	2.41271	2.17179	2.94367	2.56251	3.13931	2.67938	3.41299	2.4383	3.48659
ENSG00000087008.13	ACOX3	2.78024	3.27421	3.85162	2.3746	2.88943	2.57584	9.14183	8.89115	7.97701
ENSG00000125149.9	C16orf70	2.43581	2.38059	3.17943	2.1287	2.38129	2.24561	8.5967	7.88341	8.29428
ENSG00000156650.10	KAT6B	2.50091	3.02515	3.19246	1.56148	4.99633	1.75968	9.50798	9.60615	8.86045
ENSG00000120963.9	ZNF706	2.94268	2.8484	3.05477	2.96896	4.14755	3.46769	9.26059	9.15641	8.32389
ENSG00000258484.3	SPESP1	3.38324	3.22999	3.72036	3.99225	5.2333	4.34379	8.43506	6.84959	2
ENSG00000112081.14	SRSF3	2.61879	2.86209	3.84842	3.52344	4.91473	3.82848	12.2197	12.7684	13.0888
ENSG00000206053.10	HN1L	2.59852	2.26219	2.57178	2.75824	4.05783	2.7153	11.514	12.4505	11.7451
ENSG00000104177.15	MYEF2	1.35855	2.3053	2.35243	0.272021	2.47305	2.4161	8.27687	9.39962	9.24315
ENSG00000086589.9	RBM22	3.49844	3.43291	3.83478	3.1094	3.94927	3.66322	9.93209	9.96986	9.99923
ENSG00000178127.10	NDUFV2	2.52824	2.66022	2.90047	3.32197	3.91076	3.67946	6.86251	6.17885	5.19721
ENSG00000167767.11	KRT80	1.31096	2.13955	1.64912	3.45162	5.46298	4.10713	10.0347	12.2366	10.8828
ENSG00000214960.7	ISPD	1.0396	1.41062	1.56173	3.44784	2.86069	3.59099	5.97214	5.27138	6.84881
ENSG00000163590.11	PPM1L	3.01969	3.13527	3.19401	2.30848	2.78944	2.16339	9.53299	9.2498	6.38625
ENSG00000177000.8	MTHFR	1.4267	1.93773	2.00374	1.88976	2.50602	2.75263	9.03564	8.31631	8.73746
ENSG00000015479.15	MATR3	1.28038	1.71032	1.46594	1.86702	1.93237	2.4378	13.116	13.3773	13.4198
ENSG00000116922.12	C1orf109	3.1384	3.17818	4.01925	2.28076	3.04846	3.9557	8.21347	8.4202	8.29008
ENSG00000188725.5	SMIM15	2.6682	2.97075	3.94141	3.04495	3.89601	4.30617	10.0527	11.0571	11.1559
ENSG00000211455.5	STK38L	2.03239	1.877	2.78283	2.06421	2.55194	2.73683	9.74743	9.77117	10.1532
ENSG00000125450.8	NUP85	2.79336	2.96409	4.29129	3.14269	4.55195	4.78457	9.55166	10.3734	10.9413
ENSG00000113845.7	TIMMDC1	2.9044	2.85049	3.23968	3.1932	2.89603	3.00652	10.0235	9.9314	9.23175
ENSG00000169021.5	UQCRFS1	2.39455	2.25304	3.01432	2.63463	3.66049	2.97043	10.2844	10.8659	11.084
ENSG00000137700.14	SLC37A4	2.10764	2.22001	2.45558	2.29837	3.1116	1.53213	8.00349	9.76416	9.76097
ENSG00000143499.11	SMYD2	2.45451	2.46832	3.69223	2.05444	4.13091	2.93609	8.72889	9.51528	10.5622
ENSG00000124541.6	RRP36	2.78116	2.65971	2.96515	2.72155	3.49168	2.57833	9.3205	10.7084	11.1037
ENSG00000162994.13	CLHC1	3.08859	3.03396	4.17045	3.28352	3.90081	3.75336	7.83046	5.08417	5.608
ENSG00000115163.12	CENPA	3.05102	2.62776	2.70021	3.17053	3.68995	2.93756	7.68523	8.76089	9.23091
ENSG00000149554.10	CHEK1	2.16091	1.86378	1.64165	2.56825	3.69169	3.21498	9.45312	9.56112	10.9494
ENSG00000131871.12	VIMP	2.08355	2.77558	3.27664	1.85202	3.04222	2.69065	9.15402	10.274	10.1067
ENSG00000171824.11	EXOSC10	2.37913	2.93842	3.53638	1.93855	3.81587	3.65466	10.3633	10.0956	10.9161
ENSG00000177042.12	TMEM80	1.99895	1.75504	3.13098	3.36816	5.1564	4.5135	7.66287	6.33003	6.56746
ENSG00000181929.9	PRKAG1	1.99471	2.92117	2.8479	2.61256	3.78924	3.41892	9.83624	10.5819	10.5466
ENSG00000153574.8	RPIA	2.39872	3.61345	3.20293	1.98874	3.45049	1.8836	7.20111	7.67981	7.64211
ENSG00000137880.5	GCHFR	1.33566	1.05404	1.2243	2.0697	2.08203	1.98827	6.84216	6.74455	6.94021
ENSG00000148143.10	ZNF462	2.7434	2.88235	3.69141	2.17578	2.54057	2.73622	10.0284	7.23521	9.78434
ENSG00000160932.8	LY6E	1.70018	2.2455	1.75921	3.19978	4.62218	0.895569	12.1864	11.9804	10.1422
ENSG00000172977.10	KAT5	1.71912	2.16003	1.72454	3.0145	4.28756	4.0269	9.21453	9.81458	10.0136
ENSG00000167920.6	TMEM99	1.52331	1.87889	2.74452	2.93549	2.30361	2.3807	8.00316	6.95458	8.57001
ENSG00000125124.9	BBS2	2.15292	2.31084	3.42618	1.96043	2.37928	1.72539	10.5127	8.50363	8.89939
ENSG00000047849.19	MAP4	2.11861	2.97587	4.32487	1.90655	4.44834	3.84934	11.8573	10.4866	11.889
ENSG00000177352.9	CCDC71	2.368	2.24943	2.89842	2.50159	3.38137	2.84297	7.48801	7.14211	7.9805
ENSG00000034693.12	PEX3	2.29903	2.65742	2.97095	1.71988	2.07596	1.69227	8.38804	8.4612	8.42744
ENSG00000213676.8	ATF6B	2.35188	2.74917	3.18621	2.32131	3.26746	2.3888	9.63891	9.13341	9.34604
ENSG00000186472.17	PCLO	3.12522	2.84326	3.06665	1.76388	2.78923	0.674555	8.58017	7.19423	5.267
ENSG00000130669.15	PAK4	2.08921	2.258	3.77728	1.98121	3.46799	2.61229	10.0179	9.42754	9.20579
ENSG00000104142.8	VPS18	2.06866	2.94266	3.21056	1.76766	3.25232	3.03273	8.9299	9.39274	9.64212
ENSG00000196865.4	NHLRC2	3.19904	2.78287	3.87778	3.13092	2.96056	3.8907	10.4802	10.2765	10.9498
ENSG00000213719.6	CLIC1	2.29792	2.37004	2.21897	3.33594	4.4593	3.45329	12.1038	12.5898	14.0307
ENSG00000139437.15	TCHP	2.22647	2.13485	2.63649	2.48169	2.95027	2.25569	8.38102	8.14671	8.71471
ENSG00000137275.11	RIPK1	1.31638	2.35124	2.57476	0.866665	2.92948	1.81996	9.37312	9.66354	10.1445
ENSG00000073008.12	PVR	2.24414	1.91841	2.98858	2.14306	2.40794	2.97817	10.6082	9.45278	11.1514
ENSG00000179598.5	PLD6	1.21606	2.72252	1.76106	1.39529	3.65478	1.87657	5.03054	6.78606	6.38352
ENSG00000156958.12	GALK2	2.60116	2.87985	4.57174	1.69445	2.25452	3.49852	9.28	9.29685	8.54952
ENSG00000030582.14	GRN	1.79872	2.5303	2.5993	1.93126	2.40784	1.93243	11.7308	11.5089	11.5701
ENSG00000180354.13	MTURN	2.7554	2.59264	3.49507	0.912409	2.13221	1.14598	9.07547	6.95227	7.84901
ENSG00000117543.17	DPH5	1.9952	1.98693	2.23326	2.26208	1.78399	2.38916	8.80958	8.01972	8.30016
ENSG00000136936.8	XPA	2.00254	2.20579	3.13988	1.36278	2.49485	2.47431	7.30173	7.33639	7.91904
ENSG00000135999.9	EPC2	1.72352	2.37702	2.99278	1.95634	3.68568	2.51633	9.4459	9.77674	9.45685
ENSG00000160072.17	ATAD3B	2.62997	2.849	3.79831	2.49829	3.40584	2.87646	8.63726	7.44796	8.60052
ENSG00000198876.10	DCAF12	1.50555	1.91326	2.31799	2.02672	2.37492	2.62019	10.1729	10.1342	9.97149
ENSG00000101350.7	KIF3B	2.52283	2.52609	3.0784	1.63218	1.95673	1.87819	10.6327	10.6502	11.4172
ENSG00000136867.8	SLC31A2	2.29446	1.82013	3.41621	1.81239	2.49139	2.21625	7.0849	9.1874	9.14068
ENSG00000085491.13	SLC25A24	3.00992	3.19554	4.20768	2.89232	5.01721	3.99615	11.183	11.9801	11.893
ENSG00000165983.12	PTER	1.36765	1.72375	1.09319	2.66748	2.14666	1.36372	9.84268	8.90021	9.92236
ENSG00000132661.3	NXT1	2.91004	3.66558	3.38989	3.35985	4.60569	3.49441	7.26762	9.22802	9.51548
ENSG00000164978.15	NUDT2	2.35735	2.92939	3.78509	2.68212	2.97068	3.81438	7.51284	8.56085	8.68811
ENSG00000018699.9	TTC27	2.7529	2.52738	2.88043	1.72385	1.64733	2.07492	8.65442	9.16571	9.16708
ENSG00000100522.6	GNPNAT1	2.22004	2.77862	2.54415	1.99468	3.13257	2.67874	10.2374	11.9642	10.8944
ENSG00000065183.13	WDR3	3.45195	3.64401	4.04508	2.06844	2.29324	2.0528	10.0091	10.5395	10.617
ENSG00000169372.10	CRADD	1.82301	1.50427	1.71389	2.25885	2.89439	2.95571	7.39027	7.51384	8.36114
ENSG00000163116.7	STPG2	1.35908	1.5515	2.10168	2.01371	1.86919	2.19886	3.21023	3.57013	3.30618
ENSG00000178764.7	ZHX2	2.76386	3.09649	3.57094	2.97229	4.83159	3.07477	7.43158	9.36558	7.1287
ENSG00000130164.9	LDLR	3.58737	3.44753	4.53021	4.25017	4.60049	4.85943	11.4226	11.2935	13.4385
ENSG00000170949.15	ZNF160	1.75087	2.75133	2.62445	1.84656	3.3913	3.40391	8.10548	9.65582	9.20364
ENSG00000175826.9	CTDNEP1	2.41239	2.41416	3.81514	3.34077	4.11628	4.41501	7.94656	7.85088	7.54393
ENSG00000095564.11	BTAF1	1.9221	2.57926	3.40664	1.23384	2.7397	2.78838	10.8202	10.8244	10.9805
ENSG00000128596.14	CCDC136	1.83247	2.05769	1.59687	0.973323	2.01822	1.04667	5.07911	4.41515	5.15552
ENSG00000178498.13	DTX3	0.985102	2.1669	1.52367	1.48056	2.63666	1.55682	6.53769	7.95422	6.97116
ENSG00000249471.5	ZNF324B	2.11196	2.20339	2.45453	1.66794	1.55024	0.917328	7.25849	7.28603	7.50574
ENSG00000149115.11	TNKS1BP1	2.71095	3.01727	2.61403	3.40253	3.92233	2.47979	11.855	9.47525	10.2612
ENSG00000168734.11	PKIG	1.27462	2.47809	1.99158	1.30448	2.3604	1.99119	7.09186	6.89733	8.58639
ENSG00000275832.2	ARHGAP23	0.787057	0.276914	2.83784	0.758401	1.31709	2.2616	9.06025	2.64922	10.1706
ENSG00000132274.13	TRIM22	0.49236	0	0.0844327	2.28347	0.0203639	0.0292738	10.2348	2.49646	6.42994
ENSG00000070814.15	TCOF1	2.26259	2.40402	2.52922	1.58414	2.55001	2.60199	10.2795	9.91903	10.3957
ENSG00000174796.10	THAP6	2.21895	1.92456	2.62576	2.4425	2.48055	3.33453	8.37307	8.5825	8.39893
ENSG00000172893.13	DHCR7	2.78548	3.02859	3.00517	2.58949	3.41661	1.71114	10.4027	11.9382	11.3874
ENSG00000104901.4	DKKL1	2.38225	2.14273	3.19998	2.92656	3.8446	3.2436	2.7085	3.11153	2.40909
ENSG00000112874.7	NUDT12	2.08881	2.42672	2.2857	1.51763	2.52082	2.96914	9.14604	9.13873	8.61763
ENSG00000118680.10	MYL12B	2.85707	2.64824	3.79409	3.96643	4.88195	4.73079	12.4705	13.4265	12.7349
ENSG00000115464.12	USP34	3.10545	3.08495	4.37152	3.42701	4.90008	4.99034	12.183	12.2155	11.0836
ENSG00000133321.8	RARRES3	0.190289	-0.220875	0.403703	2.0072	0.0458146	1.53889	5.40732	4.14263	9.40755
ENSG00000189308.8	LIN54	2.21406	2.20002	3.26956	1.63888	2.42539	2.26102	9.26192	9.87131	10.472
ENSG00000103168.14	TAF1C	2.7205	2.9364	3.50307	1.96524	2.59087	2.65446	8.92342	8.00699	6.85852
ENSG00000073792.13	IGF2BP2	4.06388	1.62543	4.5619	3.7556	1.96134	4.05432	9.21795	5.42594	9.04433
ENSG00000132196.11	HSD17B7	2.27416	2.33702	2.84317	1.13819	2.17387	1.59534	7.52635	7.37021	8.49692
ENSG00000117625.11	RCOR3	1.45131	1.95859	2.20882	2.41971	4.35938	3.0306	9.29081	8.21925	8.93565
ENSG00000170296.7	GABARAP	2.46726	1.98082	3.32806	3.09316	3.37383	3.74127	6.13473	5.71951	6.2408
ENSG00000182827.8	ACBD3	2.83251	2.65345	4.02117	2.49004	3.04558	2.99556	10.8634	10.7558	10.8111
ENSG00000204899.5	MZT1	3.67811	3.74647	4.2251	2.47165	3.42225	4.28337	9.43545	9.59946	10.9046
ENSG00000050426.13	LETMD1	2.02444	1.98085	2.67899	2.74353	2.86554	2.78248	9.65383	9.34991	8.55143
ENSG00000054967.10	RELT	2.01796	2.38095	2.9202	1.82574	2.42844	2.73547	7.53644	7.33016	8.07007
ENSG00000143258.13	USP21	1.95789	2.51403	2.5775	1.99766	3.1368	2.98531	8.01002	6.25045	7.22519
ENSG00000134186.9	PRPF38B	2.96065	3.51761	4.14606	2.9546	4.52933	3.69555	10.5981	9.04559	9.3895
ENSG00000146729.7	GBAS	2.84454	2.63266	3.34315	2.22231	2.42843	2.10635	10.8554	9.75764	9.6004
ENSG00000172339.9	ALG14	1.29638	1.56209	1.49495	2.26039	1.35734	1.40128	8.15797	6.47914	7.74906
ENSG00000168067.9	MAP4K2	1.83302	1.20095	1.53165	2.11421	1.81047	1.22331	6.77563	7.72962	8.00995
ENSG00000204843.10	DCTN1	2.70262	2.2717	3.09766	2.55409	2.96544	2.69356	10.6408	10.9514	10.9909
ENSG00000158773.12	USF1	1.92485	2.06787	3.19394	2.62565	2.85142	2.71236	9.39388	8.63444	9.41448
ENSG00000158258.13	CLSTN2	-0.337046	2.34784	-0.532538	-0.310665	1.83923	-0.145154	2.47641	8.80422	2
ENSG00000140854.10	KATNB1	2.76585	3.21256	3.20728	2.2714	2.95573	2.35258	8.52909	7.76225	8.71125
ENSG00000072958.6	AP1M1	2.58322	2.61753	3.70229	1.31024	2.14804	3.32327	8.76192	9.398	11.1362
ENSG00000125633.8	CCDC93	3.25112	3.80724	3.83957	2.13351	3.30243	2.73424	10.067	9.25134	9.87132
ENSG00000145431.8	PDGFC	2.90336	1.11261	3.70686	3.9827	0.275764	3.93802	11.2119	4.09701	11.8221
ENSG00000187987.7	ZSCAN23	2.09821	-0.865997	0.673793	0.457576	-0.425534	-0.277778	6.32686	2	3.52476
ENSG00000136521.10	NDUFB5	3.18848	2.54967	4.01753	3.0567	1.91607	3.05038	10.3417	10.6872	10.4216
ENSG00000182087.10	TMEM259	2.6629	2.78604	3.44134	2.61019	3.37095	3.33115	10.654	8.61424	9.70663
ENSG00000143493.10	INTS7	2.725	2.24185	3.60921	2.36573	2.64747	3.46055	9.68092	8.92406	10.7362
ENSG00000143933.14	CALM2	3.3147	3.1755	4.52937	3.44673	4.73211	5.30776	12.0495	13.401	13.9971
ENSG00000005194.12	CIAPIN1	2.85675	2.63358	3.47044	3.25597	3.59876	3.56175	9.72328	9.46244	9.9176
ENSG00000136527.15	TRA2B	3.16988	3.70121	4.44068	2.96356	5.23355	4.58515	11.6526	12.0346	12.1075
ENSG00000124257.6	NEURL2	2.35948	3.20329	3.0546	1.86835	3.16559	2.82978	4.17039	4.05353	4.30379
ENSG00000113369.6	ARRDC3	2.36575	2.00441	4.05897	2.84349	3.72168	2.72318	11.6522	10.4006	10.0995
ENSG00000118181.8	RPS25	3.22671	3.49301	4.23787	2.83866	4.27296	3.1954	11.5984	12.4393	11.6484
ENSG00000272391.3	POM121C	2.78981	3.11229	3.3511	2.42947	3.49845	2.74641	7.93844	7.29623	6.92544
ENSG00000163517.12	HDAC11	2.0946	2.28375	2.2008	2.57003	3.99781	1.7563	7.84898	8.68168	7.72709
ENSG00000135604.9	STX11	1.58326	2.1768	2.88249	1.0179	0.546694	1.15372	3.97985	3.54319	4.71334
ENSG00000091527.13	CDV3	1.58639	2.17465	3.25205	2.44078	3.76217	3.49257	11.7743	12.8781	12.3686
ENSG00000140396.10	NCOA2	3.38818	3.2236	4.03567	2.85063	4.08401	1.97369	11.4126	11.5468	9.40541
ENSG00000131873.5	CHSY1	2.45988	2.75647	3.63177	1.69858	3.44215	2.1936	9.11644	10.1573	10.4415
ENSG00000170043.9	TRAPPC1	3.65923	2.97862	3.94207	2.72849	2.78726	3.81322	7.68512	7.69238	8.05759
ENSG00000180834.5	MAP6D1	1.18333	2.79352	2.30997	0.230417	3.12402	1.26837	4.52073	8.22281	6.18829
ENSG00000123636.15	BAZ2B	2.1206	2.29851	3.60955	2.30209	3.8686	3.38809	11.205	10.1656	9.19723
ENSG00000105819.11	PMPCB	1.8776	1.91335	2.51282	1.80092	2.25356	2.13491	11.2591	10.8018	10.7082
ENSG00000170473.14	WIBG	1.68744	0.106627	2.34983	2.9702	1.04691	1.90572	8.97464	9.47892	8.44324
ENSG00000178665.12	ZNF713	2.12648	2.36674	2.85401	1.9737	3.13684	2.23532	5.49561	6.77226	5.94626
ENSG00000142892.12	PIGK	2.81329	2.76501	3.2676	2.01221	1.75458	1.96937	10.0569	9.41167	10.6483
ENSG00000135862.5	LAMC1	3.08801	2.55545	4.31208	3.52544	2.82503	4.37532	12.819	10.8334	12.5997
ENSG00000130338.10	TULP4	2.50991	2.51747	2.99683	2.02664	3.56979	2.55893	10.5956	10.2865	9.23507
ENSG00000198836.6	OPA1	2.25976	2.54525	3.99588	2.10981	2.42842	3.42396	12.0366	12.0758	11.8305
ENSG00000108953.14	YWHAE	2.44559	2.52757	3.6714	3.12298	4.66496	4.91501	12.1777	12.3981	12.8721
ENSG00000163867.14	ZMYM6	2.10197	2.69965	2.95246	2.49522	3.03244	3.12613	8.56706	7.25341	7.99129
ENSG00000167526.11	RPL13	2.63523	2.79776	3.79357	3.46036	4.7198	4.39518	12.927	13.4006	12.4975
ENSG00000160959.5	LRRC14	2.75752	3.17556	3.66636	2.85038	3.61597	2.39017	9.38635	7.84696	8.55562
ENSG00000242616.3	GNG10	2.03287	1.94384	2.97196	1.3509	1.93803	1.4913	2.40567	2.66509	2.89131
ENSG00000166797.8	FAM96A	2.2507	2.7011	2.57156	2.41811	2.58457	2.80785	9.59264	10.1938	9.70818
ENSG00000160688.16	FLAD1	1.60124	1.92221	2.34473	2.07652	1.92268	1.72259	9.29453	9.10711	9.00298
ENSG00000183049.10	CAMK1D	1.39658	2.32758	3.69834	1.24789	2.99487	2.40113	4.12692	8.417	8.33401
ENSG00000140044.10	JDP2	1.90941	2.18907	2.42307	1.93539	2.93413	0.973004	6.88528	8.38538	8.18379
ENSG00000129028.6	THAP10	3.15696	3.15785	3.23139	0.926155	2.02986	2.0872	5.37153	7.09453	6.79204
ENSG00000164808.14	SPIDR	2.10412	2.40195	2.60959	2.15937	3.41879	2.13042	10.4855	10.356	9.04091
ENSG00000136802.9	LRRC8A	2.71756	2.791	4.25987	2.6452	3.12202	3.39114	10.7037	9.36823	11.61
ENSG00000116791.11	CRYZ	2.1356	2.16337	3.15281	1.6515	2.43272	2.46132	8.20959	9.02809	8.52916
ENSG00000167522.12	ANKRD11	2.50362	2.56493	3.41496	2.1646	3.71502	2.99386	11.6873	9.76713	10.1446
ENSG00000183258.9	DDX41	2.62185	3.44525	3.90799	2.45899	3.92337	3.0541	9.76658	10.235	9.82524
ENSG00000047644.15	WWC3	2.61041	2.58487	3.48247	2.7786	5.16275	3.83737	9.03143	10.4708	10.0852
ENSG00000213123.8	TCTEX1D2	2.58082	3.37621	3.13768	2.78056	4.65129	3.57101	6.18821	6.67325	5.59032
ENSG00000128915.9	ICE2	2.78772	2.60171	2.5924	2.69195	3.11804	2.7228	9.89144	9.46197	9.92135
ENSG00000078403.14	MLLT10	2.72787	2.9111	3.82221	3.58232	4.28001	3.75804	9.53626	8.94142	9.05831
ENSG00000102081.11	FMR1	2.56156	3.3429	3.48625	2.50671	4.20494	2.82668	10.6209	10.9366	10.6971
ENSG00000196557.8	CACNA1H	0	1.04682	0	0	2.93264	0	2.29481	9.91653	2.46067
ENSG00000132570.12	PCBD2	2.55542	2.7571	2.94229	3.15915	4.98165	3.89609	8.60589	8.40771	7.61692
ENSG00000165915.11	SLC39A13	0.714646	1.25579	0.974784	2.12675	1.7105	2.11108	9.1069	7.57668	9.45341
ENSG00000240682.7	ISY1	2.4001	2.42421	3.30623	2.62283	3.09432	3.20118	7.26314	8.24684	8.24412
ENSG00000167460.12	TPM4	2.88343	-0.555837	2.42391	3.23497	1.15121	2.16998	12.4043	12.9365	13.206
ENSG00000163071.8	SPATA18	2.35547	1.21656	1.44774	2.22209	1.93991	0.144529	9.15515	6.97844	2.30835
ENSG00000149573.6	MPZL2	1.71061	0.782216	0.113984	2.96258	1.67338	-0.328581	10.9011	9.78393	3.74146
ENSG00000130159.11	ECSIT	1.6093	2.0335	2.39838	1.59879	2.82024	2.10836	8.59324	8.70246	9.09575
ENSG00000143751.9	SDE2	2.6141	2.4176	3.14116	2.50199	2.36075	2.63399	9.67259	9.44884	10.2547
ENSG00000140563.12	MCTP2	2.22248	0.421058	0.646519	1.95138	-0.203548	-0.442596	8.79403	3.50888	2.20361
ENSG00000175756.11	AURKAIP1	2.82699	3.55842	3.56266	3.08181	4.59026	3.35239	9.64425	10.245	9.87641
ENSG00000134317.15	GRHL1	2.49533	2.54037	2.22576	2.40132	3.81378	1.21879	9.56837	9.24406	4.50689
ENSG00000051009.8	FAM160A2	2.91872	2.52084	3.80645	2.68734	1.9506	2.58464	8.67571	7.1171	8.16703
ENSG00000121390.15	PSPC1	3.24677	2.94562	3.92206	2.54447	4.10641	3.45048	9.92253	10.2915	10.1056
ENSG00000115216.11	NRBP1	2.02034	1.62109	2.3861	2.5263	4.01172	2.70636	10.7198	12.2528	10.8934
ENSG00000158717.8	RNF166	2.82124	2.96832	3.50213	2.21571	2.75538	2.05412	6.72437	7.83385	7.75222
ENSG00000072210.16	ALDH3A2	1.66033	2.58046	2.14721	1.94458	2.83138	3.02864	11.8703	10.8385	10.8342
ENSG00000151532.11	VTI1A	3.81014	3.82312	4.56607	2.93564	3.28039	3.32695	9.43546	9.5422	9.32635
ENSG00000197140.12	ADAM32	-0.800249	2.4445	0.557908	-1.10317	2.91931	-0.116762	7.94729	7.28727	4.31575
ENSG00000155189.9	AGPAT5	3.17865	3.28256	4.13112	2.54914	3.6147	3.2875	10.6193	10.1121	10.2722
ENSG00000151500.12	THYN1	2.83913	3.29513	3.84038	1.54953	2.89355	2.16681	7.85523	8.11621	9.42242
ENSG00000082516.8	GEMIN5	2.60366	2.73671	3.11446	1.57879	2.38985	2.10323	9.98901	11.1395	10.5315
ENSG00000174652.15	ZNF266	1.43703	1.68163	2.96573	1.45504	1.42601	2.83676	7.69602	7.89564	9.07994
ENSG00000158163.12	DZIP1L	2.29317	2.1338	3.18102	1.34275	1.30697	2.82703	6.16554	2.78559	5.59609
ENSG00000138688.13	KIAA1109	2.84863	2.99752	3.62121	2.04848	2.08399	2.25885	12.2602	10.8334	10.9272
ENSG00000197070.11	ARRDC1	2.52666	2.39011	2.6682	3.13017	3.83004	1.94555	9.78012	9.74008	8.14482
ENSG00000008277.12	ADAM22	0.400734	1.63647	2.44171	0.160171	1.19858	1.05211	3.12975	7.57161	6.93803
ENSG00000165732.10	DDX21	3.26959	3.89697	4.31377	3.26861	4.35977	4.35265	12.4129	12.5936	12.8257
ENSG00000152234.13	ATP5A1	2.34608	2.2867	2.35502	1.05275	2.37745	2.03155	13.3439	13.0594	13.2342
ENSG00000139719.7	VPS33A	2.87889	3.11971	3.58103	2.29159	3.49358	2.75113	7.98466	8.72757	8.96681
ENSG00000100697.12	DICER1	1.31884	1.88142	1.78908	2.59245	3.81297	2.3607	10.9196	12.6536	11.1153
ENSG00000103043.12	VAC14	2.02679	2.04034	3.24098	1.3575	1.64368	2.92121	9.33631	8.39934	8.77385
ENSG00000104774.10	MAN2B1	1.91109	2.06052	2.00943	1.66561	1.65773	1.26002	8.56762	8.99521	8.83678
ENSG00000105372.4	RPS19	2.84477	2.63593	3.59305	3.94325	4.32125	4.21937	13.3997	13.652	13.446
ENSG00000134419.13	RPS15A	2.31732	2.78587	3.39751	2.83039	3.95432	3.51658	9.45434	9.30101	8.68241
ENSG00000100888.10	CHD8	2.80272	2.50996	3.03673	3.27466	2.73416	2.91833	11.4698	11.8264	11.4081
ENSG00000159214.10	CCDC24	1.16309	1.53092	1.96938	1.97663	2.31504	1.9601	6.8168	6.18449	5.40374
ENSG00000182054.7	IDH2	0.555322	2.17401	1.46571	1.95722	3.93659	1.61778	10.0218	12.5461	9.03188
ENSG00000159212.10	CLIC6	-0.0365963	0.907043	2.77052	0.742782	1.34042	1.36143	2	2.08468	7.10935
ENSG00000278845.2	MRPL45	2.11128	2.31016	2.47028	2.49787	2.82973	2.46385	9.09416	8.52544	9.09496
ENSG00000114383.7	TUSC2	2.1527	2.62809	3.31277	2.48246	3.36616	2.65199	7.97028	8.01274	8.71234
ENSG00000109083.11	IFT20	3.39532	3.21898	3.69539	3.10626	3.03776	3.40558	7.78764	7.93105	8.48712
ENSG00000158711.11	ELK4	1.71277	2.68471	2.89965	2.02684	3.50118	3.0338	10.453	11.2432	10.3535
ENSG00000166340.12	TPP1	2.07937	2.30192	2.44028	1.70625	1.09192	2.55438	7.35484	6.22239	7.02873
ENSG00000132581.7	SDF2	3.05819	2.85038	4.08802	3.21828	3.41074	4.10592	8.98188	9.81824	10.0481
ENSG00000141627.11	DYM	2.24159	2.37423	2.95607	1.51545	2.62629	1.98986	9.82412	9.20387	7.86629
ENSG00000112972.12	HMGCS1	2.7705	3.0852	3.38483	2.26033	2.84878	2.64823	10.336	10.7094	10.8681
ENSG00000197217.10	ENTPD4	1.44466	1.5938	2.57958	0.775713	1.27477	1.55048	11.4664	9.0804	9.49105
ENSG00000114439.16	BBX	2.47141	2.15213	3.02541	1.8646	1.80073	1.67052	11.8259	9.24553	11.7512
ENSG00000139218.15	SCAF11	2.28173	2.62694	2.43712	2.86705	3.54292	2.81088	11.6747	11.1994	11.1993
ENSG00000221829.7	FANCG	2.02988	3.06345	3.1202	1.90003	3.54629	3.05246	8.248	9.7801	10.2976
ENSG00000102595.16	UGGT2	3.1519	3.09616	3.7789	2.16341	3.23686	3.2286	10.5234	8.80593	8.88336
ENSG00000133937.4	GSC	-0.101595	1.95903	-0.607937	-0.384612	2.89968	-0.607937	2	6.66036	2
ENSG00000198056.11	PRIM1	2.36806	2.40225	2.66207	2.20818	2.94465	3.08038	8.00654	9.76448	9.71351
ENSG00000172888.9	ZNF621	2.39477	2.36716	2.76646	2.77052	3.3955	3.202	9.17147	8.51579	8.83934
ENSG00000135387.17	CAPRIN1	2.8092	3.06326	4.50536	3.41666	5.21141	5.03734	12.7369	12.795	13.3847
ENSG00000096872.13	IFT74	3.21334	3.3147	4.26055	3.53686	3.77655	4.08712	8.8625	8.0481	8.61723
ENSG00000135940.4	COX5B	2.55575	2.89911	3.04596	2.82766	3.38607	2.18082	11.0871	11.3589	10.4687
ENSG00000181007.8	ZFP82	0.0769327	0.509295	2.96584	-0.65242	-0.951783	2.87581	2	2.17197	8.53527
ENSG00000069248.11	NUP133	2.05473	2.74758	2.62574	2.10869	2.86548	2.24214	10.5418	11.0889	11.3707
ENSG00000125743.8	SNRPD2	2.56767	3.19456	3.79755	2.20676	3.76139	3.63444	11.1316	11.9972	11.929
ENSG00000182463.13	TSHZ2	2.96664	0.71574	-0.581109	3.88324	0.50082	-0.229057	10.978	2.52495	2
ENSG00000175467.12	SART1	2.03739	2.31663	2.35793	2.65253	3.27252	2.80783	9.59927	10.4068	10.4917
ENSG00000122566.18	HNRNPA2B1	3.50538	3.34836	4.29566	3.79541	5.23946	4.74492	13.3538	12.0847	12.0993
ENSG00000173535.11	TNFRSF10C	-0.236495	0.151004	-1.02739	1.2072	0.800469	2.29849	5.20118	5.43129	6.11404
ENSG00000117724.10	CENPF	2.17884	2.48047	3.58267	1.61829	2.51424	3.86239	12.5361	11.3309	13.7273
ENSG00000122696.10	SLC25A51	2.36295	2.78262	3.04562	2.11662	3.1087	2.3144	8.27176	8.37976	8.78727
ENSG00000137221.12	TJAP1	1.32464	1.86898	2.21876	1.48654	2.22313	2.45458	9.02065	7.31874	8.86637
ENSG00000185033.12	SEMA4B	-0.859203	-0.0707065	-0.484728	1.21894	2.68585	1.36216	9.91329	9.0095	8.82485
ENSG00000119523.9	ALG2	3.1415	3.41361	4.38038	3.50984	4.39097	4.43035	9.195	9.75507	10.0902
ENSG00000205269.5	TMEM170B	2.62197	3.23933	3.22052	1.48949	3.18725	0.737919	5.64508	8.55957	8.38956
ENSG00000265681.4	RPL17	1.94618	2.63781	3.44653	2.69567	3.92111	3.56651	7.51212	7.05775	6.19738
ENSG00000198000.9	NOL8	2.32572	2.87926	3.6887	2.63528	3.82995	3.6829	9.60369	9.41954	9.68834
ENSG00000154727.8	GABPA	2.88277	3.10169	3.61796	3.54854	4.91677	4.04292	9.75201	9.052	9.39888
ENSG00000120837.5	NFYB	1.6823	1.35007	1.83312	1.86406	2.92306	2.91471	9.74118	9.74827	9.60388
ENSG00000057704.8	TMCC3	0.160901	1.33634	2.74608	0.425134	1.58084	1.19891	5.58274	4.45951	9.12029
ENSG00000074755.12	ZZEF1	2.90757	3.11281	3.92718	3.39843	4.9501	4.41767	10.9783	10.976	9.95008
ENSG00000140474.10	ULK3	2.03412	2.06993	2.05953	2.45698	4.39862	1.60476	8.73026	9.64499	7.69615
ENSG00000184575.9	XPOT	3.61998	3.54159	4.49972	4.41004	5.04069	5.37344	10.9061	12.2459	12.3008
ENSG00000166199.10	ALKBH3	2.00937	1.72586	2.38535	1.08044	1.31375	1.15147	8.35257	7.52061	9.16401
ENSG00000117143.11	UAP1	2.16445	3.00426	4.31595	2.18166	3.26126	3.75906	10.268	8.83496	11.5191
ENSG00000146676.6	PURB	3.0671	2.98285	3.19574	4.00315	4.34251	4.34569	11.2352	11.5009	11.0134
ENSG00000014138.6	POLA2	2.18409	2.03138	2.70031	2.62748	2.91543	3.1159	7.61351	9.61364	8.66855
ENSG00000203546.5	RP11-176H8.1	1.70272	2.1861	2.15708	2.03094	2.76104	2.10693	2.6245	3.29345	2.28018
ENSG00000124762.11	CDKN1A	-0.618913	0.772195	-0.591322	2.59581	1.95433	0.31188	11.704	10.1095	8.74151
ENSG00000275052.2	SMEK2	3.02501	2.61086	3.80725	2.52504	2.53707	2.75085	11.6869	11.4959	10.7415
ENSG00000078618.17	NRD1	3.38749	3.21333	3.85437	3.64255	3.65493	4.00283	11.469	10.8676	11.1815
ENSG00000111652.7	COPS7A	1.43803	1.93673	2.26478	2.16829	2.82236	3.11699	9.107	9.02271	9.95839
ENSG00000177646.15	ACAD9	2.31211	2.65916	3.32987	2.74075	3.37683	4.28201	9.71812	9.73987	9.7366
ENSG00000110717.8	NDUFS8	1.78675	2.2397	2.3032	2.26684	2.95868	2.59638	9.57115	10.2066	10.2894
ENSG00000134363.9	FST	1.30564	1.0636	3.89355	0.563725	1.33098	2.75623	3.81379	3.8319	10.3042
ENSG00000149418.8	ST14	1.30776	1.55824	-0.196116	2.07056	2.87902	-0.310946	12.0014	10.6872	4.55778
ENSG00000100316.13	RPL3	1.73513	1.40399	2.00315	3.08805	4.04732	3.76516	13.3424	13.0517	12.8846
ENSG00000214944.7	ARHGEF28	1.96614	1.79423	4.07979	2.22815	1.89415	4.54509	10.0598	7.58569	11.6337
ENSG00000105726.14	ATP13A1	3.08319	3.51113	3.92589	2.65889	4.05454	3.49129	9.65448	9.61709	9.66801
ENSG00000197299.8	BLM	2.71338	2.89937	3.48366	2.37602	3.23336	3.35461	8.23109	10.0686	9.52819
ENSG00000178718.6	RPP25	0.926978	1.61837	2.93591	1.00459	2.09642	2.7889	3.01622	9.14199	8.09307
ENSG00000176236.5	C10orf111	2.75688	3.13694	3.93975	3.05703	4.24115	3.77694	3.59732	2.43578	2.61271
ENSG00000108591.7	DRG2	2.56247	2.6954	3.04006	2.21102	3.5648	2.5795	9.14905	9.74545	9.83908
ENSG00000150676.10	CCDC83	-0.260704	0.875518	1.07792	0.967494	3.6505	2.07805	2.31799	6.7972	2
ENSG00000164209.14	SLC25A46	2.52908	2.69177	2.81879	1.43168	1.47265	1.84077	10.6062	10.483	11.4234
ENSG00000149503.10	INCENP	3.30038	2.62532	4.07367	2.52615	2.36438	4.16401	9.59528	9.74681	10.7258
ENSG00000128951.11	DUT	2.3194	2.95041	2.99275	2.68709	4.49312	3.51073	10.1703	9.88656	10.718
ENSG00000163110.12	PDLIM5	2.7599	2.9054	3.53724	3.10881	3.68328	3.21092	11.6868	10.7772	12.549
ENSG00000175040.5	CHST2	1.27412	0.212104	3.69348	-0.637723	0.529932	2.06204	2.28733	2.0873	8.27681
ENSG00000122512.12	PMS2	2.52908	2.73269	3.54101	2.9969	4.11453	3.38477	9.37338	9.15131	8.0231
ENSG00000081665.11	ZNF506	2.01223	1.68288	3.13335	1.84062	0.87549	3.10167	7.08225	6.16757	8.56451
ENSG00000197363.7	ZNF517	2.13504	2.61602	3.18181	2.80516	3.41266	2.31271	6.39189	6.93116	5.70113
ENSG00000163576.15	EFHB	3.85563	3.97598	4.23329	3.89191	4.40293	4.21166	3.47839	2.90289	2.94033
ENSG00000004478.6	FKBP4	1.90994	1.80709	2.46056	1.4952	3.97411	1.31415	11.4638	12.7886	11.3684
ENSG00000165572.7	KBTBD6	1.8717	2.50741	2.35807	0.817773	1.88533	1.8852	8.61204	9.17849	9.26737
ENSG00000127666.9	TICAM1	3.08542	2.10864	3.28516	2.55799	2.59787	2.97562	6.18933	4.76857	6.28952
ENSG00000140632.14	GLYR1	3.39271	3.36913	4.68826	2.67673	4.18953	3.7338	10.6404	10.0219	9.7458
ENSG00000168026.14	TTC21A	3.52661	3.16768	3.61209	2.94699	3.04448	1.73402	5.32037	4.772	3.87669
ENSG00000089818.14	NECAP1	2.29559	2.38152	3.24557	2.70362	2.86156	2.4695	9.113	9.71366	9.89803
ENSG00000176386.6	CDC26	3.03947	2.90079	3.69156	2.66763	3.44761	3.51924	5.79221	4.97078	5.96177
ENSG00000163947.9	ARHGEF3	2.38905	2.53277	2.96338	2.03486	3.10349	2.34632	9.46809	7.35939	9.37756
ENSG00000078808.14	SDF4	3.63007	2.8311	3.07084	3.32213	4.27331	3.07709	11.1499	10.6452	10.1716
ENSG00000149798.4	CDC42EP2	3.34798	2.86897	4.28942	2.72996	2.71861	3.16733	7.77224	6.86812	9.27816
ENSG00000132153.12	DHX30	3.10967	2.43892	3.43275	3.07416	3.42882	4.17056	10.3334	10.0966	11.485
ENSG00000171475.11	WIPF2	1.60829	2.04585	2.31402	1.85178	2.88662	2.05743	10.0356	8.95729	9.79073
ENSG00000196323.9	ZBTB44	2.06847	2.14589	3.15914	2.04505	2.76322	2.1209	10.6335	9.57887	10.927
ENSG00000167671.9	UBXN6	1.73193	2.2398	2.8157	1.84335	2.9605	2.78938	9.93031	9.00513	10.1123
ENSG00000204634.10	TBC1D8	2.08559	3.0645	3.02644	2.11154	4.27268	2.51663	10.9484	8.65843	9.55822
ENSG00000186026.6	ZNF284	1.95079	1.25063	1.97337	0.817145	-0.110324	0.750555	6.36473	4.54825	6.24164
ENSG00000089220.4	PEBP1	2.82396	3.28141	3.52219	2.61736	4.35624	3.06423	11.2368	12.3204	11.9032
ENSG00000132763.12	MMACHC	1.74413	2.08476	2.93522	1.28754	1.31568	1.36783	7.57354	7.72384	8.03696
ENSG00000162377.5	COA7	2.47336	2.80933	3.12426	2.64869	3.30535	2.46902	8.85633	9.72367	9.52846
ENSG00000151503.10	NCAPD3	3.11853	2.64333	3.02892	2.13353	2.63374	2.16171	9.80954	9.48905	11.3007
ENSG00000163633.8	C4orf36	2.71445	2.57525	3.31283	2.32273	2.76759	3.04252	6.23588	5.15495	5.35782
ENSG00000168818.7	STX18	3.25456	2.79839	3.64117	2.86456	2.34455	3.05073	8.66516	8.19076	9.34356
ENSG00000198003.9	CCDC151	1.97018	2.39975	2.72534	1.76602	2.60357	2.0867	2.48539	3.69482	3.42973
ENSG00000183150.5	GPR19	0.623045	0.655573	1.2837	2.47479	2.81534	3.23542	4.5293	5.86362	4.87164
ENSG00000113648.14	H2AFY	1.63209	1.09401	0.329686	2.6302	2.81779	2.06591	12.4834	12.219	12.1753
ENSG00000087299.9	L2HGDH	2.04551	2.30144	3.11358	2.19918	2.5965	2.7804	8.23651	9.46175	7.88186
ENSG00000114354.10	TFG	2.41817	2.67277	3.08292	2.52786	3.3906	3.34274	10.7626	10.391	10.5025
ENSG00000186462.8	NAP1L2	-0.46551	2.41253	0.40239	-0.919086	0.748185	0.456881	2.11947	7.521	2.30835
ENSG00000163281.9	GNPDA2	2.77532	1.36777	2.80334	1.75455	0.880674	1.98101	8.62437	7.09026	8.88619
ENSG00000184508.8	HDDC3	1.41412	2.08104	2.38382	1.7114	3.22283	1.8034	7.70439	8.74748	7.18189
ENSG00000173064.8	HECTD4	2.03538	1.9461	2.3353	1.76746	2.71147	1.74422	10.6376	10.0841	9.76388
ENSG00000147813.13	NAPRT	1.98245	1.13092	0.519406	2.91421	2.76027	0.970652	9.56311	8.68655	6.46587
ENSG00000173692.10	PSMD1	3.16767	3.67996	4.32189	3.09751	4.22125	3.92815	11.4479	11.62	12.0692
ENSG00000173193.11	PARP14	2.1301	1.87038	3.04777	1.50504	1.56817	1.80954	9.46196	9.90361	10.8978
ENSG00000250317.6	SMIM20	1.8171	1.48981	0.0870354	1.9456	1.69423	-0.111052	7.63726	8.1138	8.37016
ENSG00000188191.12	PRKAR1B	1.64811	1.43076	0.907233	1.88656	2.82704	1.03817	9.12247	10.117	8.66141
ENSG00000079931.12	MOXD1	0.395055	1.04065	2.77942	0.618946	0.808599	1.12836	2.24574	2.29444	6.84774
ENSG00000132953.14	XPO4	3.03499	3.33668	3.7288	2.93667	3.62074	3.17527	10.2655	10.6523	10.2547
ENSG00000186416.10	NKRF	2.94417	3.48065	4.01085	2.37946	3.93315	3.68541	8.82538	9.79171	9.65954
ENSG00000083099.8	LYRM2	1.84652	2.19389	2.36089	2.13757	2.77557	3.0939	9.50022	10.3205	9.90914
ENSG00000061794.10	MRPS35	3.25163	3.87955	4.30365	2.46523	3.85074	2.76798	10.2341	10.6184	11.0562
ENSG00000107282.5	APBA1	0.7288	2.21588	1.54716	0.364345	2.16884	1.01151	2.41361	4.4551	3.49292
ENSG00000118046.12	STK11	-0.618857	0.293124	-0.572174	1.18078	1.51051	3.78398	10.1962	9.74728	10.388
ENSG00000116353.13	MECR	2.28908	2.60883	3.38886	2.14399	2.07204	2.14201	7.95621	7.27984	7.90384
ENSG00000100084.12	HIRA	2.46962	2.14252	2.64696	2.36966	2.60645	2.2472	6.9521	7.12899	7.23193
ENSG00000163320.8	CGGBP1	3.33803	3.26686	3.98699	3.05539	3.34824	3.1567	11.4343	11.0432	11.1925
ENSG00000179965.9	ZNF771	1.87064	2.20631	2.32096	2.08693	2.94375	2.3287	6.09219	6.64347	5.8676
ENSG00000197568.11	HHLA3	3.17311	3.22356	3.73704	3.07839	3.51721	5.06349	4.57664	3.28968	2.63315
ENSG00000122687.15	FTSJ2	2.6289	3.05861	3.59879	2.58082	3.85429	3.45237	8.85735	10.102	9.62577
ENSG00000145014.15	TMEM44	2.45612	2.54588	2.54956	1.54954	3.00047	1.82873	7.62797	7.4732	7.65881
ENSG00000188215.7	DCUN1D3	2.89336	2.90872	3.72164	3.10132	4.14027	4.0171	9.14171	8.31206	9.27811
ENSG00000119688.18	ABCD4	2.3096	2.57716	2.97091	1.33327	1.89102	2.1415	8.7477	8.22102	9.60573
ENSG00000176022.4	B3GALT6	3.52967	2.72328	3.08828	3.05051	4.29003	3.08692	8.46018	8.80489	8.62586
ENSG00000015285.8	WAS	1.89556	2.44695	2.42812	1.68255	3.34206	1.54758	3.02915	3.41851	2.66297
ENSG00000113595.12	TRIM23	1.81577	2.11889	2.97957	1.04842	1.8407	2.16711	8.79309	9.33242	9.60101
ENSG00000204316.10	MRPL38	1.89797	2.13221	2.94647	2.25195	2.94627	2.37888	5.85902	4.8231	4.71834
ENSG00000163832.13	ELP6	2.45806	2.8614	3.23209	2.8294	3.54206	3.58184	8.39714	8.48139	9.16445
ENSG00000196704.9	AMZ2	2.78547	3.04777	3.43304	2.81732	3.60607	3.75799	9.73587	11.4748	10.2805
ENSG00000130348.9	QRSL1	2.34613	2.5883	3.15726	2.36507	2.22984	2.02206	9.26733	9.4231	8.62163
ENSG00000186073.9	C15orf41	1.71721	2.11118	2.42302	2.37445	3.0346	3.41467	7.71854	7.67882	7.27998
ENSG00000120705.10	ETF1	4.08801	3.81485	4.75959	4.34637	5.08728	5.24142	12.5372	12.3857	12.4108
ENSG00000143320.6	CRABP2	-0.33581	2.5041	0.255429	1.06224	3.79551	1.2051	6.33094	11.9232	6.39581
ENSG00000103599.17	IQCH	2.82137	2.79356	2.77917	2.65486	3.47896	3.45307	5.88737	6.99507	5.27355
ENSG00000126062.3	TMEM115	2.65077	2.13322	2.7758	2.70285	2.85393	3.15611	9.08418	8.32989	9.49118
ENSG00000140374.13	ETFA	2.4061	2.53464	3.29595	2.70592	3.58713	3.9983	11.4908	12.4502	11.5474
ENSG00000221990.4	C5orf55	3.35468	3.45206	4.12174	2.77961	3.35306	3.41018	5.05104	6.80382	5.45387
ENSG00000157107.11	FCHO2	1.44455	1.94533	2.55271	2.85573	2.89568	3.75728	10.2293	9.0685	9.81365
ENSG00000093009.7	CDC45	2.83625	3.09927	4.04007	2.95525	3.76086	3.841	7.70485	9.37935	9.82739
ENSG00000108021.17	FAM208B	1.94566	2.37996	2.98946	1.02678	2.79718	2.35552	11.456	12.0505	11.568
ENSG00000156500.12	FAM122C	2.46146	3.42812	3.6489	1.60749	3.83211	2.87615	4.97814	5.86403	5.57002
ENSG00000113739.8	STC2	1.07311	2.13823	-1.31341	2.586	5.29112	0.870204	8.9206	11.2395	4.51127
ENSG00000184584.10	TMEM173	-0.237222	0.0570081	0.529652	1.96401	0.789835	3.04773	7.37959	3.80978	8.15659
ENSG00000134709.8	HOOK1	2.28972	3.43813	0.676888	1.94935	3.84371	-0.105823	9.84098	10.3848	3.05694
ENSG00000170537.10	TMC7	0.98858	0.223149	2.36657	1.45199	0.99153	2.10499	7.58345	6.55613	6.86198
ENSG00000126067.9	PSMB2	3.60738	3.29695	4.12183	3.54378	3.5166	3.71186	10.5313	10.0824	10.5073
ENSG00000136868.10	SLC31A1	2.76742	2.985	3.33925	2.34838	2.13611	2.47355	9.86813	10.1414	10.593
ENSG00000151135.7	TMEM263	2.88122	3.18012	3.66035	1.92171	3.0685	3.85481	9.80134	10.5954	11.7412
ENSG00000113734.15	BNIP1	2.40249	2.46298	3.42617	2.55247	2.72262	2.62618	7.51896	8.38218	8.50815
ENSG00000148985.17	PGAP2	2.94813	3.03952	3.56845	3.17287	4.07848	3.79328	8.32451	7.44644	6.62362
ENSG00000105173.11	CCNE1	1.68961	2.08533	2.24385	2.33064	2.69797	1.81003	7.1568	7.96253	8.14265
ENSG00000053524.9	MCF2L2	0.741511	1.99225	1.59157	-0.013841	1.26416	-0.165508	3.76868	3.24427	3.50283
ENSG00000150667.6	FSIP1	1.38282	1.96694	2.92256	0.565421	2.7802	2.12579	4.83505	6.14919	3.96546
ENSG00000166135.11	HIF1AN	2.94954	1.65725	2.80554	2.97685	1.01563	1.70292	10.5119	10.5982	10.2857
ENSG00000160055.17	TMEM234	2.9588	3.06369	3.19528	2.93614	3.08364	3.57813	7.60291	6.52391	6.22082
ENSG00000090520.8	DNAJB11	2.31228	2.79024	3.11413	2.29772	2.62808	2.15138	10.2898	10.2845	10.1156
ENSG00000197603.11	C5orf42	2.3243	1.892	2.72366	2.27448	2.57987	2.66934	10.5467	8.84796	9.91027
ENSG00000161057.8	PSMC2	2.88306	2.51565	3.87057	2.49004	2.98733	3.58102	10.6594	12.1167	11.7264
ENSG00000105483.14	CARD8	0.579262	1.03748	1.49614	1.21612	1.42511	2.63814	8.92117	7.99345	8.87256
ENSG00000186522.12	SEPT10	3.16932	2.01955	3.47982	2.68995	2.93822	3.13785	10.4601	7.6785	10.9405
ENSG00000155508.11	CNOT8	1.51072	2.01538	2.15473	2.95336	4.15355	3.69933	11.1157	10.4276	10.2048
ENSG00000058085.12	LAMC2	2.37554	1.20947	1.18678	3.46897	1.36147	1.95085	14.5621	6.84536	10.6225
ENSG00000197771.10	MCMBP	2.5809	2.9915	3.33761	2.32655	4.14495	3.20876	10.6537	11.4001	12.3494
ENSG00000148925.8	BTBD10	3.25402	2.94022	3.5538	3.19421	2.96732	4.12205	9.96703	9.70181	10.6653
ENSG00000158435.5	CNOT11	2.07187	3.06865	3.09317	2.13353	4.29132	2.58025	9.68972	10.3081	9.43628
ENSG00000163902.9	RPN1	1.21891	1.7469	1.32443	1.93249	3.57746	3.0451	12.3779	13.2308	12.4109
ENSG00000197601.10	FAR1	2.69716	3.14628	3.31928	2.14227	3.09631	2.70637	11.2679	11.0193	11.0813
ENSG00000063176.13	SPHK2	2.31134	2.42898	3.67895	2.94641	3.47055	3.93526	7.18947	6.89068	7.37611
ENSG00000065029.12	ZNF76	2.39905	2.45087	3.04899	2.00866	3.25416	2.34714	8.49971	8.30379	9.22296
ENSG00000109572.11	CLCN3	2.37142	2.55914	3.23213	2.07059	2.28046	2.50067	12.292	10.0229	11.2663
ENSG00000156504.14	FAM122B	2.63676	3.52466	3.78576	1.8764	3.95966	3.0818	8.05382	9.50354	8.50886
ENSG00000107338.9	SHB	2.18822	2.69336	3.67621	2.60142	4.72858	3.0476	6.04331	7.37402	8.60437
ENSG00000079277.17	MKNK1	1.84004	1.4708	2.01641	2.10192	2.00968	1.66083	9.14045	8.4876	8.42407
ENSG00000127804.10	METTL16	2.95641	3.13242	3.21706	3.61443	4.62405	3.36279	9.75796	9.78064	9.57046
ENSG00000169592.12	INO80E	1.73551	1.90079	2.39067	2.54757	3.97429	3.7865	9.69031	9.35117	9.28724
ENSG00000138035.12	PNPT1	2.44804	2.96488	3.25067	1.52193	2.01481	1.9746	9.8731	10.2082	9.56548
ENSG00000197782.12	ZNF780A	2.86414	3.06277	3.3947	2.45442	2.59206	2.57918	9.45591	9.4277	8.98999
ENSG00000124406.14	ATP8A1	1.95351	2.307	2.56546	1.84507	3.03002	1.70848	6.57185	8.45947	6.90798
ENSG00000259030.4	FPGT-TNNI3K	0.827126	2.25118	1.13716	0.47376	1.38399	0.782106	3.36719	2	2
ENSG00000171914.12	TLN2	2.81791	3.56024	4.04751	1.92027	2.82705	2.69198	7.85251	8.9682	8.01659
ENSG00000105705.13	SUGP1	4.0005	3.86465	4.29115	3.52685	4.47065	3.77094	8.68923	8.48929	8.8914
ENSG00000150672.14	DLG2	2.50868	2.36363	2.84061	2.07075	1.87559	1.45614	4.09175	4.39919	3.35189
ENSG00000213066.9	FGFR1OP	3.87175	3.80198	5.41909	2.82293	4.08136	4.33636	7.84003	7.2707	7.0303
ENSG00000123374.8	CDK2	2.81089	2.44917	3.66853	2.17182	2.54606	3.28797	9.53827	10.6481	11.128
ENSG00000275835.2	TUBGCP5	2.00416	2.16752	2.39179	2.53399	3.45383	2.86011	8.77579	9.09889	8.99892
ENSG00000089048.12	ESF1	2.85753	3.29353	4.31565	3.12235	3.2948	3.71864	9.29655	9.00368	9.50076
ENSG00000107281.7	NPDC1	2.32922	2.72426	1.10462	2.04017	3.68533	0.114608	8.96622	8.70364	6.05883
ENSG00000184792.13	OSBP2	1.80777	1.89768	1.30804	1.15347	2.8545	0.542295	11.7323	6.95376	4.94339
ENSG00000081041.8	CXCL2	2.31777	0.873409	2.96662	3.22686	0.473523	3.22256	5.9091	2	5.042
ENSG00000198042.8	MAK16	2.44897	2.18497	3.24649	2.71926	3.25709	3.46089	10.1207	9.65452	9.78158
ENSG00000178343.4	SHISA3	0.0278365	-0.072962	2.35832	-0.360167	0.539952	1.04153	2	2.0873	7.807
ENSG00000089723.7	OTUB2	0.32984	0.783513	1.51888	1.57061	1.02431	2.93807	7.47619	7.30715	9.72617
ENSG00000160886.11	LY6K	1.38287	0.248595	-0.206238	2.73577	0.0170943	2.54709	10.3268	2	6.26531
ENSG00000124688.11	MAD2L1BP	2.4763	2.88433	3.40258	3.6876	3.53469	4.3241	8.22549	9.15761	9.44479
ENSG00000179115.8	FARSA	2.8461	2.96565	3.03302	2.38273	3.50647	2.22844	9.18211	10.6814	10.4849
ENSG00000074603.16	DPP8	2.94419	2.82301	3.86311	2.87329	3.29933	3.71401	10.3428	10.0767	10.0311
ENSG00000003249.11	DBNDD1	1.3837	1.9481	1.41735	1.91772	4.32536	1.15765	8.01568	10.0773	5.44247
ENSG00000150907.6	FOXO1	3.68282	3.37969	3.55527	3.02668	3.33771	1.89969	10.3727	7.85046	7.06005
ENSG00000160741.14	CRTC2	2.79165	2.61407	3.35321	2.71125	3.02968	2.89666	7.08582	6.77619	6.85051
ENSG00000071073.10	MGAT4A	1.86568	1.95575	2.02312	1.31473	3.28887	1.07752	8.1598	11.8902	6.96374
ENSG00000065600.10	TMEM206	2.09278	1.82857	2.79632	0.688011	1.38733	1.04887	7.25474	7.01539	8.31764
ENSG00000107789.13	MINPP1	3.66646	3.54834	3.79001	1.73777	2.64032	1.88353	8.62309	9.15331	9.8519
ENSG00000167785.6	ZNF558	1.49862	2.33331	2.59789	1.75326	3.25878	2.67411	7.58859	7.54071	8.06402
ENSG00000167799.7	NUDT8	0.859876	1.71469	1.72672	1.80651	2.90781	1.82881	6.02864	6.51233	5.24012
ENSG00000019582.12	CD74	-0.0707123	-0.112216	2.27782	0.590733	-0.0106297	3.39267	2	2.72612	11.2123
ENSG00000164400.5	CSF2	-0.126154	0.0170788	2.29851	0.676845	0.197484	3.00801	2.12628	2.0873	7.33402
ENSG00000152749.7	GPR180	1.75674	2.10976	2.93605	1.35432	2.94264	1.89074	8.89432	8.82965	9.34814
ENSG00000108344.12	PSMD3	3.40395	3.09536	3.90611	3.19355	3.63799	3.62705	10.6338	10.6662	11.5118
ENSG00000103254.7	FAM173A	1.89197	2.20693	2.02921	2.75236	4.41879	1.93687	8.21873	7.80899	6.75737
ENSG00000148175.10	STOM	2.24577	1.34738	1.11073	1.58168	1.89651	1.08287	11.7386	10.4627	9.72957
ENSG00000137216.16	TMEM63B	2.54632	2.95209	3.87925	2.31355	3.71495	3.78337	9.74766	9.48218	9.07647
ENSG00000196604.9	POTEF	1.79706	0.952159	-1.00098	1.64984	0.946582	-0.451219	6.56346	4.4277	4.77184
ENSG00000166847.7	DCTN5	3.25541	3.55426	4.425	2.74595	3.25151	3.96082	10.9053	11.4787	11.1965
ENSG00000011638.8	TMEM159	2.67086	2.50845	2.40197	2.14801	1.97066	1.03883	9.90329	9.01763	8.83093
ENSG00000165934.10	CPSF2	3.13355	3.10105	4.20557	3.42013	3.89165	4.2011	11.4835	11.9266	11.9949
ENSG00000151229.10	SLC2A13	1.47453	2.19402	3.14484	0.434798	2.48254	1.58017	7.59589	7.69262	8.59535
ENSG00000198612.8	COPS8	3.23707	3.20263	3.47216	2.90785	3.16474	2.36088	11.4284	9.95216	10.4394
ENSG00000204536.11	CCHCR1	2.30018	2.28798	2.9127	2.18586	2.12833	2.70208	8.39854	7.99908	9.19166
ENSG00000130005.9	GAMT	-0.329242	0.574318	2.5212	0.797602	2.15793	1.75256	4.72372	5.96467	9.09792
ENSG00000138380.15	CARF	3.25088	2.98631	3.74297	3.05576	3.39195	3.04093	8.22772	7.32108	5.86504
ENSG00000037241.5	RPL26L1	2.5579	2.9604	3.07244	2.89152	2.9849	3.68102	7.64375	8.84856	8.22745
ENSG00000105479.13	CCDC114	1.46953	1.72227	1.93791	2.68225	4.22379	3.91757	3.08109	2.97602	3.69982
ENSG00000175866.13	BAIAP2	2.78111	2.71323	2.61138	1.97332	3.06094	1.57987	9.71929	8.92018	9.112
ENSG00000103995.11	CEP152	3.17092	2.92186	3.47982	1.98229	2.25396	2.79369	9.26228	8.54939	9.26911
ENSG00000258289.5	CHURC1	2.85416	2.90929	3.33318	2.91275	3.63579	3.85128	10.4003	10.8093	8.7026
ENSG00000124160.9	NCOA5	2.79933	2.94136	3.63707	2.6954	3.46117	2.99303	8.8406	8.97879	9.7674
ENSG00000143149.10	ALDH9A1	2.46159	2.84599	3.30412	1.86986	2.79253	2.68064	10.0211	9.52071	11.1629
ENSG00000151012.11	SLC7A11	0.856427	1.97273	2.53909	2.00217	2.66647	3.55761	9.77391	8.2052	11.2897
ENSG00000162433.12	AK4	2.67068	3.22624	3.37969	1.78583	3.3361	2.11902	10.3373	9.21655	9.83005
ENSG00000197343.8	ZNF655	3.49726	-0.107908	4.34112	3.95286	-0.134354	5.42235	11.2169	2.28661	10.7728
ENSG00000067560.8	RHOA	2.05659	2.03693	1.96497	2.74082	2.36075	2.42439	12.7335	12.3444	13.6386
ENSG00000243710.5	CFAP57	2.83096	3.1709	3.49829	1.94284	2.47131	2.32838	3.70041	2.78559	3.56109
ENSG00000092841.16	MYL6	3.62035	3.04916	3.96042	4.53263	4.61141	3.92636	12.5025	13.5882	13.7372
ENSG00000155330.7	C16orf87	2.75166	2.17008	2.80435	2.30884	2.88441	1.63227	8.42033	7.8929	7.31459
ENSG00000126107.12	HECTD3	1.63216	2.53499	3.00481	1.10691	1.98224	1.71209	8.76417	8.06338	8.52194
ENSG00000138382.11	METTL5	1.67027	2.16435	2.39078	1.49521	2.31444	1.41009	9.37725	9.58135	10.1172
ENSG00000136816.13	TOR1B	1.94217	1.86129	2.87463	1.8759	2.43736	2.03091	8.77167	9.65953	9.90803
ENSG00000176208.6	ATAD5	3.21406	2.49396	3.79353	2.4878	2.70864	3.58349	8.50356	8.35001	9.95909
ENSG00000090615.10	GOLGA3	3.08542	2.81267	3.63233	3.7324	4.08324	4.22482	11.2887	11.1882	11.2231
ENSG00000068796.14	KIF2A	3.14364	2.32914	3.42458	2.56329	2.81294	2.88601	9.70511	10.2444	10.2498
ENSG00000149716.10	ORAOV1	2.71348	3.15778	3.32946	2.45122	3.8432	2.95976	8.22932	7.89081	7.9966
ENSG00000261150.2	EPPK1	1.57886	1.83875	-0.696952	1.91271	3.34335	0.378563	10.9957	11.2616	3.8984
ENSG00000128699.11	ORMDL1	2.948	3.56559	3.63675	2.75111	3.70039	3.20131	10.0635	9.46413	9.61167
ENSG00000064199.4	SPA17	2.49275	2.36468	2.57049	2.02787	2.70038	1.98613	7.99899	6.64751	8.43595
ENSG00000107099.13	DOCK8	1.85774	1.60269	0.34465	3.28003	2.43111	-0.298741	10.4715	8.96074	2.25706
ENSG00000043355.8	ZIC2	2.38537	1.21581	3.32099	2.25602	2.31782	2.02805	5.45272	4.45741	6.41525
ENSG00000134255.11	CEPT1	3.25111	3.81905	4.01195	3.16292	3.81566	2.95584	10.6676	9.44976	9.49419
ENSG00000100949.12	RABGGTA	2.25768	1.92328	2.23799	3.55151	3.9697	2.93513	9.08842	8.41049	8.01695
ENSG00000128928.6	IVD	1.42934	2.43156	2.22871	1.45926	3.27323	2.09117	9.65873	9.63652	8.99785
ENSG00000173542.6	MOB1B	2.82626	2.89409	3.61026	2.2202	2.14481	2.54477	10.3501	9.47595	10.1153
ENSG00000112343.9	TRIM38	1.56024	0.175591	1.17968	2.69732	0.742248	2.17144	10.5199	6.05903	9.30219
ENSG00000175606.8	TMEM70	2.76193	2.8694	3.72292	2.3848	3.14112	3.36153	8.8455	9.56768	9.09413
ENSG00000089682.14	RBM41	1.70885	1.46228	2.76355	1.628	1.48018	2.34144	9.23653	7.83901	8.56357
ENSG00000112699.8	GMDS	2.40514	3.0166	3.63599	2.47668	3.26623	3.55089	8.02737	8.0833	8.53248
ENSG00000254732.1	RP11-691N7.6	1.99632	2.97273	3.39502	2.38942	3.86287	3.59422	3.67848	3.1645	2.64832
ENSG00000092199.15	HNRNPC	2.67269	2.14999	4.12423	3.42934	4.11394	4.49077	12.5301	12.9697	13.0063
ENSG00000155957.14	TMBIM4	2.49857	2.6065	3.32849	3.0334	3.40191	4.50347	7.54735	7.29666	8.09578
ENSG00000081760.14	AACS	2.03167	2.0402	1.82605	1.90981	2.12186	1.29397	10.4387	10.4568	10.221
ENSG00000076650.4	GPATCH1	2.12441	2.64289	3.51148	2.02263	2.51616	2.51151	7.90189	8.26099	8.5747
ENSG00000136717.12	BIN1	2.57007	1.46143	3.44192	2.31123	1.36061	1.72805	8.78488	4.25054	9.53959
ENSG00000150551.10	LYPD1	0.568765	1.19651	1.42355	-0.304138	2.80805	0.585505	2.9894	7.60956	7.05441
ENSG00000204120.12	GIGYF2	2.63978	2.41989	3.91886	2.23912	3.05329	3.28052	10.9546	10.5164	10.1232
ENSG00000184661.11	CDCA2	2.7196	2.9479	3.69274	2.28851	4.10836	3.43759	9.94266	9.65621	10.7979
ENSG00000187957.7	DNER	1.97967	1.02201	0.441565	0.44579	0.201962	0.315376	10.4581	3.9108	5.39026
ENSG00000134809.6	TIMM10	2.65423	3.02684	3.11696	2.36376	2.79289	3.11326	7.31544	8.56616	8.94725
ENSG00000168374.8	ARF4	2.18001	2.03661	2.40872	2.89528	2.64714	3.67043	11.1802	10.7242	12.6392
ENSG00000140416.17	TPM1	2.32706	2.40097	0	1.87523	3.82643	0.784287	10.9445	12.4	10.4805
ENSG00000122026.8	RPL21	2.7973	2.91939	4.43556	3.42728	4.21003	4.75529	7.66039	7.16969	6.97771
ENSG00000213619.7	NDUFS3	2.94083	2.83819	3.73438	3.2737	4.17496	3.75926	9.61326	10.6012	10.0299
ENSG00000244045.8	TMEM199	3.43376	3.21304	4.42296	3.17877	3.59204	4.5215	8.30092	8.57911	8.2462
ENSG00000204116.9	CHIC1	1.7831	2.45357	3.01098	1.31391	1.58699	2.21091	8.31423	8.1914	9.11443
ENSG00000104960.13	PTOV1	2.56943	2.74219	2.48961	3.25693	4.053	3.39352	10.663	9.85031	9.98865
ENSG00000104969.7	SGTA	3.55256	3.44669	4.03446	3.18831	3.81597	3.57332	9.57993	9.04088	10.473
ENSG00000166913.10	YWHAB	2.27421	2.83063	4.05453	2.79341	3.93031	3.98233	12.5412	12.4183	13.1886
ENSG00000105974.9	CAV1	2.94538	1.4784	4.40159	3.52801	2.77998	4.69594	14.1525	8.84361	14.7515
ENSG00000118961.12	C2orf43	-0.599345	3.11876	3.61374	0.847704	3.30548	3.46682	2.47641	8.83028	8.04573
ENSG00000197121.12	PGAP1	1.8269	1.86955	2.32335	1.21015	0.927157	2.23425	8.89448	5.7654	8.67406
ENSG00000204568.9	MRPS18B	2.28357	2.725	3.20282	3.53986	4.84849	4.58855	10.1238	10.8818	10.4411
ENSG00000119285.8	HEATR1	2.38556	2.44741	2.41845	1.50567	1.56057	1.52585	11.085	11.3759	11.0148
ENSG00000146242.6	TPBG	2.21355	3.41804	3.15985	2.80263	4.91318	2.71928	10.6802	11.35	10.1568
ENSG00000160201.9	U2AF1	2.88233	2.66328	3.22422	3.00754	4.22453	3.68759	5.66645	4.75596	3.35307
ENSG00000105717.11	PBX4	0.0408026	0.965955	2.32447	0.868091	1.5867	1.33911	4.7464	4.68462	5.46126
ENSG00000172115.6	CYCS	2.15883	2.97129	3.24933	2.36707	2.74842	3.00081	11.8698	11.4454	12.3194
ENSG00000198205.6	ZXDA	1.01074	2.2495	2.6017	1.71222	3.73463	3.24404	6.33298	7.19111	6.92648
ENSG00000119953.10	SMNDC1	3.23457	2.81166	3.73772	3.4451	3.76343	4.06098	8.85958	8.54566	8.86779
ENSG00000166503.6	HDGFRP3	1.70376	3.03473	2.77401	1.57833	5.23319	2.36832	10.0374	12.2661	10.135
ENSG00000138032.18	PPM1B	1.40346	1.03866	1.58911	2.5715	2.50521	2.70906	10.0257	10.3543	10.1582
ENSG00000122507.18	BBS9	2.541	2.41548	2.93127	1.18471	1.12195	1.30769	8.18122	7.5072	7.32258
ENSG00000136104.16	RNASEH2B	2.19849	2.61965	2.94206	2.62534	3.99724	4.43024	8.86914	9.10178	9.62254
ENSG00000196466.8	ZNF799	1.5574	2.97123	3.29597	1.16917	3.02405	1.73549	3.72952	7.90844	7.00944
ENSG00000100271.14	TTLL1	0.819279	1.64973	2.27059	0.995347	1.72979	1.69983	5.83151	6.00221	6.24447
ENSG00000149346.12	SLX4IP	1.65745	1.4336	1.46631	2.22638	1.94145	2.27786	9.08609	9.66632	8.97432
ENSG00000099795.4	NDUFB7	2.55671	3.20089	3.43911	2.22239	3.30383	1.85031	8.7105	9.7161	9.59489
ENSG00000100784.7	RPS6KA5	1.97005	2.41327	2.92695	1.10589	2.82457	1.12765	6.48462	8.80478	8.38733
ENSG00000133739.13	LRRCC1	2.37141	2.47253	2.62313	2.23679	2.32364	2.08996	8.87448	9.14307	8.25748
ENSG00000258366.5	RTEL1	1.7135	1.05575	2.30094	1.45687	1.15735	2.27505	4.23312	4.60074	4.83908
ENSG00000184831.11	APOO	1.52328	2.29575	2.42495	1.59974	2.65735	2.24623	7.22842	7.12644	7.79739
ENSG00000174917.6	C19orf70	2.55723	3.11899	2.80627	1.82107	2.76923	2.27556	8.41944	7.62874	9.51671
ENSG00000138030.10	KHK	2.32187	1.82754	1.81227	2.04343	2.27173	1.44482	5.41175	7.5548	6.35356
ENSG00000084093.13	REST	2.67507	2.69103	3.18924	1.854	3.93643	1.82469	11.2489	11.3006	10.8367
ENSG00000134901.10	KDELC1	3.00388	2.79389	3.53494	1.32988	2.04874	1.61478	7.11928	6.89326	6.28445
ENSG00000179178.8	TMEM125	0.369748	0.303836	-0.934852	1.98414	1.01423	-0.0945888	8.23106	8.10594	2.20361
ENSG00000141971.10	MVB12A	-0.469661	0.0727542	1.38677	0.283111	0.922551	2.61229	8.10548	7.91118	9.2901
ENSG00000215021.6	PHB2	3.11461	3.59938	3.84034	3.63564	4.48583	3.94061	11.5663	11.6284	11.923
ENSG00000273604.1	C17orf96	1.01568	1.3078	1.70121	0.762214	2.54227	0.9601	6.65191	7.67888	7.73325
ENSG00000183943.5	PRKX	3.37709	2.96864	3.38762	2.4957	3.29176	1.65085	10.1583	9.1073	7.77669
ENSG00000024422.9	EHD2	2.48361	0.98237	3.4481	1.98884	1.57113	1.87861	9.13521	6.13176	8.78214
ENSG00000060339.11	CCAR1	2.57273	2.85833	3.91915	2.54837	4.1054	4.20308	10.9928	10.3067	10.6368
ENSG00000106771.10	TMEM245	3.15354	3.11937	3.98179	2.29895	3.32377	3.28176	11.9494	10.9523	12.1922
ENSG00000136908.15	DPM2	1.63204	1.814	2.24495	1.53792	2.42358	2.10931	7.84282	8.92145	8.97908
ENSG00000275023.2	MLLT6	3.53771	3.07477	3.42439	3.5113	4.61207	3.05006	10.57	8.98872	9.91071
ENSG00000168505.6	GBX2	0	1.67405	0	0	2.48491	0	2	4.62182	2.20361
ENSG00000168397.14	ATG4B	3.92034	3.29265	3.9015	3.79503	4.99586	3.76942	9.66861	9.87102	8.78849
ENSG00000049245.10	VAMP3	2.91001	2.49638	3.14779	2.20223	2.43235	2.23985	10.6745	10.6335	11.3414
ENSG00000182768.8	NGRN	2.24841	2.58604	3.63632	2.54115	3.61425	4.03759	8.10697	9.62075	9.24643
ENSG00000037749.9	MFAP3	2.659	3.11571	3.29907	2.24356	2.31123	2.08909	10.0258	9.80476	9.72077
ENSG00000197302.8	ZNF720	2.74736	2.40419	3.51752	2.73552	3.6224	3.46701	8.96066	9.43645	7.65289
ENSG00000196152.8	ZNF79	2.3997	2.841	3.21055	2.38676	3.22425	2.57897	6.58314	7.42273	7.09916
ENSG00000075142.11	SRI	0.0281107	-0.212055	0.307701	1.74415	2.28666	0.864829	11.1091	10.2395	10.9933
ENSG00000183137.12	CEP57L1	2.37654	3.42998	3.28254	2.50236	3.81207	3.56009	8.10232	7.79653	8.66294
ENSG00000065665.18	SEC61A2	2.06613	2.3668	3.22234	1.74572	2.964	2.48839	6.90588	7.10018	6.46275
ENSG00000152804.8	HHEX	1.7373	1.88574	3.71417	0.238139	2.77479	2.50103	3.41052	7.63142	7.374
ENSG00000027847.11	B4GALT7	2.43515	2.30315	2.92002	2.49943	2.18574	2.00696	7.89135	8.61576	7.98999
ENSG00000143797.9	MBOAT2	3.36821	2.86988	3.60727	3.21124	3.7309	3.6243	12.5267	10.316	10.0128
ENSG00000134905.14	CARS2	3.13528	2.89675	4.09583	3.51216	4.95792	4.6804	10.5184	8.06583	8.98764
ENSG00000170142.9	UBE2E1	3.27154	2.85147	2.73606	2.874	3.40033	2.04905	10.6292	10.5195	11.3675
ENSG00000142188.14	TMEM50B	2.5989	2.957	3.2229	2.44965	3.64441	2.04735	9.19006	9.7431	8.79203
ENSG00000197937.10	ZNF347	0.22085	0.435781	3.45936	-0.12139	0.455351	3.12682	2.07225	4.6633	9.78603
ENSG00000272916.3	RP11-574K11.31	2.37256	2.08745	2.46999	2.20136	3.42963	2.26937	3.4229	2.31781	2.37609
ENSG00000176531.8	PHLDB3	1.93541	2.77073	2.28943	1.40382	3.17894	1.0401	7.03431	8.03617	6.32673
ENSG00000166845.11	C18orf54	2.44901	2.8449	3.50464	1.48658	1.73352	3.12999	7.69017	7.4296	7.77335
ENSG00000168661.12	ZNF30	1.24161	1.67559	2.44168	0.796609	1.47565	0.579425	5.76983	7.37542	6.93823
ENSG00000106459.12	NRF1	3.71126	3.50437	4.68924	3.96005	4.47998	4.32595	7.89443	8.37145	8.69037
ENSG00000177853.12	ZNF518A	2.12996	2.2608	2.54749	3.58948	3.91823	3.03462	10.5243	10.3321	9.35301
ENSG00000121879.3	PIK3CA	3.01436	3.45771	4.31884	2.7478	3.71071	2.9796	10.4494	9.97874	10.1402
ENSG00000177707.8	PVRL3	0.909547	0.0849238	2.65513	0.476393	0.403065	2.39575	7.99343	6.90911	11.2238
ENSG00000104517.10	UBR5	2.94482	3.31707	3.20274	2.61111	4.59736	2.90621	12.8726	13.2845	11.8262
ENSG00000278588.1	HIST1H2BI	1.59923	2.30824	0.0348527	3.28581	5.10605	0.107389	9.09218	11.6197	2.30319
ENSG00000171700.11	RGS19	3.32556	2.77236	2.40279	2.90033	3.34954	2.04726	6.86845	8.87279	8.07803
ENSG00000154723.10	ATP5J	2.88822	3.33358	3.55701	3.45627	5.22442	4.07007	9.61432	9.22218	9.43935
ENSG00000107262.14	BAG1	3.71731	3.12034	4.07563	4.16778	4.15521	3.39535	11.7494	10.6993	10.0989
ENSG00000139636.13	LMBR1L	2.67799	2.64554	3.50177	2.00224	2.27526	2.57805	9.20311	7.70291	8.21022
ENSG00000141665.9	FBXO15	2.20977	2.0713	3.27023	1.4285	1.96496	2.524	4.17117	4.43746	2.1125
ENSG00000198373.10	WWP2	2.27823	2.20567	2.91414	2.25393	2.72827	2.39545	10.3535	10.0893	9.73353
ENSG00000166073.6	GPR176	1.52655	3.14517	1.19725	1.9335	3.46225	3.55152	5.42744	7.41896	9.59397
ENSG00000125148.6	MT2A	1.38889	1.20154	3.61201	2.40003	2.60202	5.04333	10.8567	7.32978	11.3019
ENSG00000175104.12	TRAF6	3.21461	3.18543	3.87008	2.78627	2.70965	2.6654	8.33272	8.10699	8.628
ENSG00000116266.8	STXBP3	2.04311	2.33369	3.01032	2.40123	3.16652	3.27138	10.3577	10.2794	9.13588
ENSG00000165886.4	UBTD1	4.00506	3.89984	4.66443	3.29895	4.63953	3.68957	7.26055	7.15578	9.06571
ENSG00000087301.6	TXNDC16	2.60259	2.61266	3.4841	1.48684	2.54965	1.49364	8.55717	9.33664	8.31419
ENSG00000102226.7	USP11	0.838047	2.32418	2.93575	2.81587	5.09608	3.63408	8.38091	10.7453	9.64067
ENSG00000083844.8	ZNF264	2.73495	0.827604	3.24446	2.30751	0.689184	2.4882	10.4014	6.93432	9.52768
ENSG00000141956.11	PRDM15	2.29026	2.38005	2.88898	2.7814	3.71962	3.3881	8.05638	8.58887	7.54812
ENSG00000173041.9	ZNF680	2.2561	2.57861	3.86643	1.52423	2.55586	3.12077	9.2845	9.67418	8.76128
ENSG00000213853.7	EMP2	2.43059	3.40717	2.79064	1.95354	5.08126	2.11437	12.1291	12.5504	10.1998
ENSG00000160299.14	PCNT	4.05019	3.79443	4.91553	4.23746	5.81991	5.67522	10.7703	10.4933	10.3633
ENSG00000108448.18	TRIM16L	1.71524	2.08307	2.01256	1.24012	1.53172	1.16602	8.04168	8.96892	8.33121
ENSG00000184967.4	NOC4L	3.19211	3.90241	3.95404	2.55379	4.27633	2.7253	7.38353	8.03267	8.19803
ENSG00000171161.10	ZNF672	2.35562	3.07292	2.79804	3.46516	5.01998	3.93846	8.56218	9.10923	8.69988
ENSG00000156876.9	SASS6	2.93646	2.30343	3.84312	1.60355	1.89141	2.46167	8.13032	7.91891	8.85921
ENSG00000047579.17	DTNBP1	1.90843	2.11337	3.26786	1.19098	2.46451	1.86726	5.88049	6.69292	6.85022
ENSG00000122386.8	ZNF205	2.53986	2.38273	2.0868	2.39201	1.70692	0.840561	7.89955	7.54347	7.16536
ENSG00000105698.13	USF2	1.43235	1.4942	1.21089	2.78381	3.87899	2.30028	10.5187	9.73223	9.69394
ENSG00000197746.11	PSAP	3.3563	3.03204	4.10711	3.11742	3.62594	3.89431	14.1438	13.2185	13.7142
ENSG00000100413.14	POLR3H	2.39068	2.62887	3.06264	2.77794	4.18238	2.97443	8.88194	9.17928	9.15972
ENSG00000171124.10	FUT3	0.576735	0.0193354	-0.778669	3.11628	0.468171	-0.3902	8.3516	2	2
ENSG00000171793.11	CTPS1	2.58765	1.83367	1.85022	2.71934	3.55342	3.85704	9.45942	9.70057	9.91286
ENSG00000129460.13	NGDN	2.08298	2.26296	3.09628	1.3099	2.0371	2.42747	8.54997	9.73097	9.56798
ENSG00000141759.12	TXNL4A	2.35255	3.07641	3.18168	1.74727	3.69566	2.34146	9.80837	9.72077	9.39691
ENSG00000172819.14	RARG	0.119582	1.21327	0.529311	2.88819	3.7599	1.34906	10.5633	10.4409	8.91707
ENSG00000197375.10	SLC22A5	3.50265	2.7039	3.67695	3.36431	4.31811	3.18605	10.3474	8.90978	7.60533
ENSG00000124126.11	PREX1	0	2.36777	-0.106419	0	3.09495	0.293184	3.80632	13.4115	4.50965
ENSG00000146963.15	C7orf55-LUC7L2	1.6338	1.84692	1.72906	2.63028	3.55719	3.36692	9.76601	8.82713	9.09705
ENSG00000128708.10	HAT1	2.43988	2.73271	3.07074	2.22839	3.46642	3.24765	9.82248	10.8008	10.5367
ENSG00000187741.12	FANCA	2.22686	3.09503	3.48125	1.91015	3.96836	2.86055	9.18308	9.62592	9.20786
ENSG00000112578.7	BYSL	3.43947	3.41099	3.97386	3.16083	3.49379	3.83775	7.8432	8.67604	9.69579
ENSG00000138398.13	PPIG	3.00193	2.74246	3.55473	2.95076	3.21995	3.44155	10.7626	10.106	9.82749
ENSG00000196562.12	SULF2	1.82013	1.44325	-0.165688	2.93491	3.60569	-0.799314	11.7034	13.2671	3.36168
ENSG00000101574.12	METTL4	2.92151	2.68795	3.5127	3.43325	3.31081	4.12273	8.95509	7.76439	8.49696
ENSG00000136448.9	NMT1	1.86644	2.31704	2.55072	3.7449	4.87034	3.91558	10.6263	10.7334	11.3513
ENSG00000166578.7	IQCD	2.25006	2.89246	3.47795	3.12507	3.12505	3.15705	4.46216	5.54555	5.37859
ENSG00000106479.8	ZNF862	1.84143	2.39493	2.28897	1.0323	2.63299	1.08994	8.90188	7.28333	8.26927
ENSG00000076242.12	MLH1	2.71909	2.51369	3.20502	2.99832	3.27325	3.81255	9.46044	10.2003	10.9096
ENSG00000101152.8	DNAJC5	1.10836	1.6601	1.98067	2.02176	2.17816	1.60138	11.0989	11.9404	11.8681
ENSG00000161647.16	MPP3	0.894557	1.20865	1.35669	1.95434	1.55831	1.30128	7.69717	6.29101	6.99535
ENSG00000140443.11	IGF1R	3.0023	2.89879	3.24972	2.46769	5.93185	1.65033	10.8829	11.9958	8.95068
ENSG00000140497.14	SCAMP2	1.68638	2.09433	2.49221	1.89131	2.23698	2.50271	10.1793	10.3687	9.31776
ENSG00000165501.14	LRR1	3.14338	3.02365	3.89181	3.67619	4.8788	4.51438	8.0118	10.1598	10.7533
ENSG00000111711.7	GOLT1B	3.23953	3.5029	4.26573	2.40114	3.40572	4.54939	9.63959	9.80238	11.2657
ENSG00000134987.9	WDR36	2.78198	2.04704	3.26177	1.69616	1.25469	2.19689	10.3306	10.7776	11.6878
ENSG00000117335.16	CD46	3.39196	3.37065	3.37827	3.38889	3.93101	2.52919	12.5176	11.0632	11.7322
ENSG00000162614.16	NEXN	2.32375	-0.351427	3.55758	1.21172	0.0856276	3.87968	5.37474	2.43245	7.33521
ENSG00000139645.9	ANKRD52	2.30968	2.45242	3.26812	2.0292	2.61811	2.82015	9.48547	10.0507	9.39967
ENSG00000135525.16	MAP7	2.82927	2.6025	2.68882	2.50657	3.80745	1.19133	10.5901	11.0501	5.10816
ENSG00000141446.8	ESCO1	3.08378	2.71688	3.65424	3.0864	3.73235	3.07596	9.8471	10.2734	9.63153
ENSG00000001629.7	ANKIB1	3.01501	3.37742	3.55364	2.38198	3.7957	2.88636	11.4556	11.5872	11.32
ENSG00000214309.4	MBLAC1	3.00191	3.05916	3.78205	3.42301	4.35891	3.48642	4.98405	4.97215	5.2103
ENSG00000182117.5	NOP10	2.71756	2.62153	2.97159	2.05837	2.55008	2.50361	9.13139	10.1672	10.6084
ENSG00000182107.6	TMEM30B	1.51725	1.85951	1.58042	2.1338	3.87426	0.566238	9.24834	10.6255	2.96744
ENSG00000145911.5	N4BP3	1.18806	2.71521	-1.07123	1.65595	5.31764	-1.07123	6.22338	11.7334	2.92491
ENSG00000132286.9	TIMM10B	2.85851	2.79899	3.75149	3.0999	3.29178	3.78868	8.42772	8.55218	8.65698
ENSG00000109133.10	TMEM33	2.92934	2.63902	3.74283	2.64111	2.14472	2.45587	11.7579	10.9716	11.6037
ENSG00000156860.13	FBRS	1.77882	2.37226	2.06053	3.24887	4.84006	3.74428	9.86859	8.57458	7.50428
ENSG00000241258.4	CRCP	2.2821	2.4914	3.51366	3.11446	4.50703	4.29157	9.76577	10.0112	10.228
ENSG00000197296.5	FITM2	2.35909	3.08162	3.14215	1.49412	2.66255	1.49855	8.26588	8.81828	8.93244
ENSG00000196981.3	WDR5B	2.38365	2.185	2.71707	2.29301	3.06768	2.77917	7.52962	8.16008	6.91998
ENSG00000213015.6	ZNF580	2.71711	2.9815	3.46556	3.43272	3.82804	3.59034	6.84538	5.35353	5.63581
ENSG00000141179.11	PCTP	1.48278	1.69324	2.56631	1.32449	1.10712	1.64385	8.6786	9.17605	8.72256
ENSG00000014216.13	CAPN1	1.76772	1.77888	2.41358	1.82928	2.02273	1.03872	12.1877	11.6792	11.4812
ENSG00000261221.2	ZNF865	2.38048	2.92102	2.76918	2.92899	3.73058	3.05615	6.58246	5.30893	5.35058
ENSG00000143653.9	SCCPDH	0.624838	2.7728	3.15519	0.439661	4.76227	2.19755	5.01783	12.2335	11.04
ENSG00000046651.12	OFD1	2.86939	3.41634	4.04581	2.71357	4.5036	3.56613	10.0181	8.87197	7.01315
ENSG00000168476.9	REEP4	2.44518	2.87717	3.16555	2.21798	4.17062	3.58416	9.06971	7.73509	8.1098
ENSG00000065243.16	PKN2	2.99796	3.6254	4.42846	2.65235	3.56463	3.11834	11.7103	10.1445	10.6866
ENSG00000132356.9	PRKAA1	3.03995	2.77248	3.60699	2.39102	3.1859	2.81928	11.0693	10.6511	11.5289
ENSG00000103723.10	AP3B2	1.17913	2.21452	0.418853	0.312743	1.12571	-0.720958	4.66888	5.3864	2.10474
ENSG00000119922.8	IFIT2	0.015842	-0.0471722	1.77692	1.02134	-0.111167	2.43024	5.87484	6.39181	11.1545
ENSG00000110917.5	MLEC	2.30745	2.20636	3.52486	2.2857	3.19912	3.1229	12.154	12.4968	12.5811
ENSG00000196208.11	GREB1	-0.536185	-0.269535	-0.313366	-0.916953	4.25083	-0.181904	4.70106	12.644	4.57804
ENSG00000140983.11	RHOT2	2.33612	2.58769	3.44781	2.39269	3.81843	2.61598	10.3007	9.68245	8.58271
ENSG00000092969.9	TGFB2	3.05482	1.69995	4.56731	4.29278	3.5567	4.56679	9.61955	10.7054	11.8148
ENSG00000167461.9	RAB8A	3.31599	3.46202	3.9784	3.18395	4.84004	3.67837	10.0041	10.9937	11.207
ENSG00000068366.17	ACSL4	2.80368	1.30666	4.22524	1.99089	1.15215	4.34872	11.2062	7.34495	13.1042
ENSG00000226479.3	TMEM185B	1.01586	1.60123	1.23414	1.8724	3.45105	1.99746	8.85796	9.40269	9.07321
ENSG00000096384.17	HSP90AB1	2.07748	2.02641	2.40945	2.05138	3.29422	2.3026	13.7855	14.4576	14.1735
ENSG00000139433.7	GLTP	2.24475	2.39892	3.35733	1.90664	2.77356	3.03753	9.23113	10.2179	10.5769
ENSG00000154370.11	TRIM11	3.35832	3.79896	3.74121	3.37635	4.86971	2.98067	9.14094	9.59832	9.26221
ENSG00000028839.7	TBPL1	2.20725	2.44025	3.73165	1.28268	1.66753	3.3518	8.26674	8.752	9.05078
ENSG00000179750.13	APOBEC3B	0.108063	-0.196463	0.382725	1.21838	2.33635	2.53321	3.30972	5.7953	7.37165
ENSG00000135317.10	SNX14	2.78995	3.47362	3.55201	2.94374	4.32878	3.56641	10.819	11.0642	10.7486
ENSG00000099866.12	MADCAM1	2.98639	2.50127	2.88355	3.07014	3.94821	3.13859	3.29508	2.55905	2.26359
ENSG00000114423.16	CBLB	3.30012	3.34608	3.73705	3.70491	2.99512	2.99098	9.7659	8.03504	6.62629
ENSG00000170421.9	KRT8	3.19774	3.54136	4.00006	3.64031	5.32075	4.13965	12.4429	16.0035	12.3407
ENSG00000198055.8	GRK6	1.77756	2.07505	1.39795	1.41488	2.65928	1.16995	9.3858	10.1816	9.50426
ENSG00000100068.9	LRP5L	1.81147	1.8588	2.85149	1.97693	2.40043	2.5403	6.01435	5.70148	5.66582
ENSG00000147416.8	ATP6V1B2	2.80603	2.73837	3.11185	2.3941	2.49138	2.33837	11.219	9.43128	10.6663
ENSG00000108262.13	GIT1	2.10868	1.05307	1.77022	1.4556	1.42561	0.921113	8.98318	8.97114	9.12727
ENSG00000172785.16	CBWD1	2.21122	2.2144	2.78603	2.81945	2.71895	2.66607	8.90791	8.80301	7.92981
ENSG00000141068.11	KSR1	2.66236	2.63866	2.91525	1.31663	2.59786	1.02657	8.42642	6.84166	6.32612
ENSG00000140987.17	ZSCAN32	2.16448	2.67194	3.5878	1.59525	2.64493	2.80583	8.48162	8.24325	7.6022
ENSG00000169118.13	CSNK1G1	3.23265	2.91054	3.8287	2.482	2.73499	2.67305	9.59876	10.2214	9.22228
ENSG00000143786.5	CNIH3	3.47847	2.86873	4.10252	3.00495	2.93721	3.30513	3.51302	4.83216	8.56411
ENSG00000127022.12	CANX	1.70672	2.51892	2.46673	1.90036	3.96947	2.39156	14.9688	14.9473	14.8633
ENSG00000124466.8	LYPD3	1.32445	2.09337	-0.597189	1.43058	3.05755	0.238894	9.36804	7.89853	2.89131
ENSG00000075420.10	FNDC3B	3.1942	3.16983	4.15533	3.05836	3.7566	4.22521	11.379	9.78409	11.0491
ENSG00000161202.15	DVL3	3.37064	3.18703	3.46971	2.57589	3.25162	2.43058	9.35004	9.34514	8.2857
ENSG00000133466.11	C1QTNF6	1.09303	1.28241	1.04924	2.1255	5.14446	1.77117	8.14104	8.63996	5.07068
ENSG00000168310.8	IRF2	3.45824	3.11791	4.28001	3.01654	3.7735	2.70783	8.35144	7.87088	8.29269
ENSG00000108557.15	RAI1	2.41602	3.12252	2.91057	3.26129	5.33833	2.17711	10.1165	9.55278	8.6678
ENSG00000205423.9	CNEP1R1	1.36834	1.3515	2.40877	0.59469	2.22967	0.8635	8.92853	7.46029	8.67526
ENSG00000096060.12	FKBP5	-0.135038	1.40203	0.498327	3.2003	2.48458	1.24787	12.9586	8.59365	9.18669
ENSG00000111554.12	MDM1	1.7694	2.4392	2.54384	0.718597	1.36692	1.77345	7.87933	8.06668	7.89491
ENSG00000168827.12	GFM1	1.8429	1.91021	3.37916	1.62177	1.98132	2.77108	10.3581	10.8017	10.4162
ENSG00000074964.14	ARHGEF10L	1.58215	2.14765	2.31235	1.79526	4.15172	1.79297	8.59075	8.65458	6.5908
ENSG00000137601.13	NEK1	2.37142	2.55914	3.28978	2.07059	2.28046	2.55059	9.1158	7.49653	8.08514
ENSG00000105750.12	ZNF85	2.03286	2.4168	3.39631	1.97892	2.8083	3.00178	7.47776	8.45599	7.93437
ENSG00000068697.6	LAPTM4A	2.79595	2.18248	3.61015	2.66448	3.69376	3.61715	11.7122	11.3744	10.6408
ENSG00000088808.14	PPP1R13B	2.65429	2.95256	3.01251	2.34168	4.47849	1.04382	8.6024	9.35531	7.18129
ENSG00000151470.10	C4orf33	2.54695	2.61122	3.29831	1.83974	2.40808	3.05705	8.48564	5.69386	8.20125
ENSG00000182093.12	WRB	2.06114	2.37447	1.81015	0.119301	1.83304	1.27552	8.91241	10.4647	8.71601
ENSG00000153094.19	BCL2L11	0.408824	1.17795	0.513149	0.81099	3.36819	1.34742	9.39896	9.4932	7.47993
ENSG00000151093.5	OXSM	2.50876	2.81354	3.84826	1.71825	2.18833	2.6994	8.06125	7.98957	7.8907
ENSG00000134077.13	THUMPD3	1.91924	1.84813	2.14956	2.1577	2.94938	3.60682	9.53777	10.4627	10.2182
ENSG00000186666.5	BCDIN3D	1.93452	2.44906	2.47752	2.14913	2.84461	2.37248	7.27049	8.15857	6.31163
ENSG00000179151.9	EDC3	3.02561	3.06085	3.49475	2.60435	2.87881	3.01464	8.07798	8.39114	7.08484
ENSG00000182095.12	TNRC18	3.598	3.52556	3.97463	4.57333	6.25562	4.44686	11.5685	10.7328	10.6645
ENSG00000107625.10	DDX50	2.64656	2.34044	3.38865	3.00864	4.08511	4.28271	9.61258	10.1993	10.8355
ENSG00000155329.9	ZCCHC10	2.40056	2.35998	2.90624	2.41393	2.15969	2.68475	8.86978	8.59073	8.99142
ENSG00000166189.7	HPS6	1.89642	2.04401	2.28186	2.4528	3.17132	1.85094	8.75543	9.31456	9.45899
ENSG00000105397.11	TYK2	3.05414	2.73996	2.71123	2.71651	2.76729	1.95022	9.52596	9.60816	10.1992
ENSG00000157954.12	WIPI2	2.38596	2.23013	2.90187	2.63622	2.77554	2.6662	10.7037	10.6276	10.681
ENSG00000175334.5	BANF1	3.11561	3.20831	3.96176	3.10661	3.80692	3.38312	8.05806	8.82731	9.54902
ENSG00000156603.12	MED19	3.26262	3.52601	4.56697	2.88673	4.03944	3.45734	7.26528	7.40121	8.76106
ENSG00000183784.6	C9orf66	1.68575	1.17589	0.723649	2.99706	2.06499	-0.652166	4.34025	5.59464	2
ENSG00000136371.7	MTHFS	1.23976	2.54526	2.1481	2.88117	4.61133	2.30618	4.18017	4.23026	3.43152
ENSG00000154265.13	ABCA5	2.52062	1.95386	2.6055	2.53095	2.68236	2.24414	9.3106	9.92701	6.87561
ENSG00000198399.12	ITSN2	1.82227	1.90166	2.49738	1.73383	2.52342	2.04736	10.167	9.94137	9.83615
ENSG00000134852.12	CLOCK	2.46899	2.95524	3.8686	2.23952	3.41791	4.09004	10.3979	10.3225	10.7835
ENSG00000102699.5	PARP4	2.08131	2.6485	3.56503	2.99219	2.70399	4.98641	11.1946	10.0739	11.8626
ENSG00000123213.20	NLN	3.26179	3.19451	3.98787	1.98737	3.38702	2.30299	9.96311	10.7367	9.79911
ENSG00000140450.8	ARRDC4	1.98784	1.93956	2.08101	1.16648	1.67286	0.382802	9.88703	9.40815	5.50306
ENSG00000111880.13	RNGTT	3.77405	2.99767	4.37786	2.9652	2.77446	3.26534	9.5517	10.4673	10.1596
ENSG00000196498.11	NCOR2	2.49544	3.13697	2.97834	2.54384	3.70115	2.11936	10.5507	9.21973	8.94572
ENSG00000101187.13	SLCO4A1	1.99301	2.24765	-1.15887	1.63452	3.5699	-0.0515338	8.67244	9.12466	10.7947
ENSG00000214655.8	ZSWIM8	2.71295	2.73217	3.43797	2.45699	2.97551	2.87676	10.0315	9.1823	9.06245
ENSG00000196172.9	ZNF681	2.1172	2.4912	2.34829	1.72908	2.24258	2.01285	7.16677	7.42951	7.44287
ENSG00000105393.13	BABAM1	2.69002	2.1997	3.58102	1.8907	1.97804	2.15664	8.18194	8.1844	9.23987
ENSG00000124789.9	NUP153	3.48707	3.82965	4.18064	3.1578	5.16126	5.09657	10.9878	11.2376	11.6506
ENSG00000080819.4	CPOX	2.0558	2.4333	3.65736	1.21676	1.08743	2.67009	8.90861	8.31369	10.2332
ENSG00000125970.9	RALY	3.06144	2.96258	3.74377	3.4109	4.19902	3.9204	10.4809	10.5794	11.4024
ENSG00000105223.16	PLD3	1.89886	2.2122	3.23036	1.27033	1.51972	1.80563	10.7851	9.91787	10.6587
ENSG00000124608.4	AARS2	2.26453	1.975	2.88882	1.69186	2.35412	1.6541	8.38583	8.75139	8.02724
ENSG00000122970.13	IFT81	2.77253	2.57566	3.46809	1.93582	2.34105	2.72836	8.47468	7.25391	8.6831
ENSG00000120158.9	RCL1	2.8559	2.94669	3.56011	1.84913	3.86744	2.26198	8.25533	9.13847	7.64946
ENSG00000100393.9	EP300	3.13329	2.36468	3.50702	4.09174	5.36652	4.9352	10.6575	9.50713	8.77662
ENSG00000005249.10	PRKAR2B	2.46723	2.01794	2.10537	2.08382	1.7025	0.661529	7.5293	8.49709	8.14417
ENSG00000168439.14	STIP1	1.37298	1.59947	1.41638	1.70162	3.33987	2.45635	11.1692	12.3211	12.3462
ENSG00000004961.12	HCCS	2.68842	2.96943	3.25938	3.24108	3.47688	3.54543	8.91231	8.57117	8.92716
ENSG00000124164.13	VAPB	2.64532	2.70198	3.0778	3.37402	3.98504	3.75133	9.94357	11.4347	10.1698
ENSG00000180071.16	ANKRD18A	2.45464	3.08732	3.33314	2.24479	4.28056	2.59497	6.6322	6.04673	5.98673
ENSG00000170293.6	CMTM8	1.2837	1.89823	2.82848	0.518432	1.70036	1.37594	3.59033	4.83389	6.01675
ENSG00000130764.7	LRRC47	1.89341	1.82948	2.80458	1.75724	2.06606	2.02523	9.66968	10.0172	9.5865
ENSG00000231887.4	PRH1	2.15252	2.33012	2.89456	1.57681	3.26323	3.34631	3.61169	3.22801	4.03618
ENSG00000114125.11	RNF7	2.99571	2.79591	3.40722	3.37905	3.86292	2.60968	9.50106	10.4316	9.91295
ENSG00000137692.9	DCUN1D5	2.77385	2.65969	3.59063	2.22949	2.88252	2.8457	9.58697	8.97733	10.0017
ENSG00000012171.15	SEMA3B	-0.657854	-0.976469	-0.849681	1.02379	2.53249	0.764126	9.66295	8.49672	7.35233
ENSG00000189266.9	PNRC2	1.12564	2.00095	2.68655	2.39447	4.76736	4.77387	10.2803	10.6306	9.82931
ENSG00000135446.14	CDK4	1.59137	2.22965	1.69295	1.7091	3.09808	0.67203	9.57987	11.471	11.7056
ENSG00000155636.12	RBM45	2.70835	3.06431	2.92539	1.72261	1.81948	1.3744	7.8979	8.46688	7.80833
ENSG00000185278.12	ZBTB37	2.93955	3.34406	3.92455	3.59828	4.45702	3.83277	8.9434	10.7993	8.91907
ENSG00000247315.3	ZCCHC3	0.242491	0.857298	1.31985	1.27001	2.63889	2.0495	8.14126	8.21973	8.43561
ENSG00000109390.9	NDUFC1	3.90812	3.74192	4.40529	3.22087	4.14417	3.69425	9.35568	9.89344	9.77779
ENSG00000080986.10	NDC80	2.92151	2.68795	3.5127	3.43325	3.30871	4.12127	9.12681	9.6503	10.6299
ENSG00000250571.4	GLI4	2.08962	2.81014	3.64666	2.1572	3.98992	2.47645	7.15665	6.05489	5.36684
ENSG00000172890.9	NADSYN1	2.81202	2.78618	3.1249	2.66474	3.18806	1.93491	10.2224	10.2567	9.33565
ENSG00000157191.17	NECAP2	3.30612	3.25987	4.19097	2.28158	3.15945	3.31495	9.80271	9.64524	10.4972
ENSG00000058262.7	SEC61A1	2.7682	2.88007	3.59682	2.92726	3.55051	3.68171	12.2214	12.2494	12.4466
ENSG00000196544.7	C17orf59	1.78598	2.17176	2.55013	1.77884	2.45058	1.93215	6.78304	7.92295	7.56941
ENSG00000078124.9	ACER3	2.48115	2.14524	2.99377	2.31155	2.37657	2.53555	9.38505	9.39673	9.96402
ENSG00000165948.8	IFI27L1	2.96197	2.9042	4.02281	2.30219	2.8103	3.09729	6.87542	5.8444	7.74685
ENSG00000005893.13	LAMP2	2.27587	2.78612	3.71705	1.93985	3.0243	3.25697	11.954	12.0299	12.2685
ENSG00000131759.15	RARA	0.573482	1.32155	-0.505829	1.93809	4.05193	0.342196	8.45661	9.29297	7.99313
ENSG00000198018.6	ENTPD7	2.43644	2.80674	3.03375	1.58072	2.44981	2.41177	7.9784	8.77263	7.69752
ENSG00000088876.9	ZNF343	1.52777	1.53563	2.53349	1.00513	1.92691	2.53619	7.43861	6.9885	7.3626
ENSG00000099822.2	HCN2	-0.474008	0	-0.653242	0.31058	2.37451	-0.283992	3.83486	7.49152	2.75531
ENSG00000133131.12	MORC4	1.3063	1.27715	2.95501	0.547635	1.07262	1.64095	7.9556	8.16143	11.9715
ENSG00000089902.9	RCOR1	3.68442	4.04666	4.47449	3.87882	5.7843	4.62519	11.0077	11.1002	10.6793
ENSG00000153044.7	CENPH	2.52615	2.61718	2.76369	1.96325	2.71897	2.54682	8.71092	9.13414	8.05222
ENSG00000181991.13	MRPS11	3.13961	3.16733	3.98827	3.03426	3.50491	3.34663	8.50291	10.207	9.30288
ENSG00000166147.11	FBN1	2.12572	1.42967	3.3492	0.875457	1.45707	3.31097	9.67836	5.69056	10.6755
ENSG00000204519.8	ZNF551	2.97268	2.83274	3.17607	2.12466	2.19929	1.85655	7.96807	8.61716	8.64101
ENSG00000158286.10	RNF207	2.7881	1.97977	3.41812	3.70503	3.7824	3.17757	9.03776	5.78812	5.62291
ENSG00000102218.5	RP2	2.42285	2.39069	3.55359	1.62021	2.27099	2.41677	8.48797	8.5114	10.5806
ENSG00000090447.9	TFAP4	3.03054	3.61013	3.63041	2.82067	5.51364	2.84185	7.86389	7.82599	7.41881
ENSG00000166908.15	PIP4K2C	3.1944	2.84442	3.12233	2.61365	2.57102	1.26626	9.98809	10.0885	8.90379
ENSG00000150753.9	CCT5	2.71544	3.23659	3.70263	3.20486	4.60392	4.44581	12.2447	13.8212	13.6025
ENSG00000142409.5	ZNF787	2.63119	2.96118	2.89124	3.25312	4.65451	3.63629	8.91797	8.6936	8.92986
ENSG00000263809.1	KRBA2	2.21305	2.67603	3.94177	2.55459	3.64589	3.97157	2.65919	3.93288	2.82736
ENSG00000112715.18	VEGFA	2.46817	2.24618	3.80149	2.70378	3.29879	2.93449	12.0915	8.76632	11.0605
ENSG00000171903.14	CYP4F11	0.442771	0.47025	-0.849353	1.72065	1.04514	-0.810803	7.44115	6.68018	2.10474
ENSG00000213339.6	QTRT1	2.37771	2.84804	2.18226	1.75527	2.78118	1.98869	7.96535	8.19777	8.25242
ENSG00000130962.15	PRRG1	2.96804	2.78591	2.44055	2.02914	1.45115	1.05121	8.94378	7.32745	7.75045
ENSG00000155016.15	CYP2U1	2.12308	2.18231	2.59725	1.42544	1.71448	1.77471	7.75742	7.18488	10.1221
ENSG00000170468.7	C14orf169	1.63562	2.45633	2.1386	1.37785	3.13529	2.03727	7.76522	9.63548	9.4414
ENSG00000015532.7	XYLT2	2.10213	3.33738	2.51144	2.12203	3.77418	2.09071	8.81896	9.67345	8.76586
ENSG00000241484.7	ARHGAP8	2.13148	1.7924	-0.589676	2.064	3.48458	-0.53656	7.63493	6.07616	2
ENSG00000107902.11	LHPP	1.30951	2.19307	1.34937	1.45713	2.92253	0.755667	5.84201	7.22948	6.44096
ENSG00000109881.14	CCDC34	1.655	1.72009	1.92808	1.23488	2.0138	1.40284	7.0243	6.9629	8.35015
ENSG00000136518.14	ACTL6A	2.13444	2.87768	3.10087	1.38963	3.25172	2.7588	9.96173	10.8768	11.0372
ENSG00000168291.10	PDHB	1.46608	1.55999	1.31042	1.82634	2.3257	1.84959	10.0875	9.84825	11.6708
ENSG00000234745.7	HLA-B	2.37499	1.12445	3.81328	1.17213	0.760997	2.94232	8.17157	8.13494	11.3159
ENSG00000164066.10	INTU	1.30469	0.30588	3.06285	-0.64421	0.18421	1.20952	9.14027	5.82778	8.72517
ENSG00000077312.6	SNRPA	1.7099	1.71886	2.3377	3.2039	3.89368	4.45765	9.95071	10.0108	10.208
ENSG00000187013.3	C17orf82	1.32394	1.92724	2.87941	1.85069	2.72294	3.35123	2.31799	5.5169	3.19773
ENSG00000037757.11	MRI1	2.02676	2.15062	2.39838	1.83874	2.84026	2.09813	8.25715	8.50944	7.61977
ENSG00000163536.10	SERPINI1	2.67005	3.01442	3.52096	2.24708	2.56655	2.1181	5.6447	3.49614	6.00365
ENSG00000101199.10	ARFGAP1	3.49575	3.31358	3.69792	2.84307	3.46176	2.88785	9.79316	10.8291	10.1844
ENSG00000112218.8	GPR63	1.05897	1.83991	2.52012	0.761669	0.700058	1.42679	3.59422	3.50675	4.78672
ENSG00000177613.8	CSTF2T	2.13326	3.22609	3.46302	1.87691	2.52439	3.26063	8.84331	9.30665	10.4378
ENSG00000126254.9	RBM42	3.27351	3.24785	3.76106	2.97377	2.98881	3.21047	9.53151	9.79487	10.2413
ENSG00000115267.5	IFIH1	2.15369	1.75608	2.38827	2.16982	1.44531	1.55249	9.09046	8.01959	8.44318
ENSG00000008513.12	ST3GAL1	3.97519	3.37279	4.19351	4.35708	4.42461	3.53341	10.8999	10.9013	9.43882
ENSG00000182831.9	C16orf72	3.61438	3.59776	4.02054	3.79157	5.54457	4.37284	11.4965	11.432	10.7706
ENSG00000137055.12	PLAA	3.16949	2.95707	4.22686	3.50381	3.41391	4.06046	9.98447	9.75412	10.1818
ENSG00000102452.13	NALCN	2.53055	0	2.18006	1.49901	0	1.89253	6.46925	2	7.30659
ENSG00000161204.9	ABCF3	2.65184	3.06854	3.35027	2.70648	3.53465	2.83422	9.49143	9.6461	9.32338
ENSG00000103966.7	EHD4	2.46775	2.51781	3.24012	1.92996	3.30049	2.34402	9.71475	9.7566	10.8231
ENSG00000162909.15	CAPN2	-0.80105	-0.540623	-0.482296	2.64398	1.07507	3.82064	13.67	9.52266	14.2275
ENSG00000172086.7	KRCC1	2.58691	2.63755	3.19526	3.2832	3.92185	4.1718	9.11618	9.09273	8.8065
ENSG00000189306.8	RRP7A	2.77529	2.35586	3.6804	2.593	3.4251	2.95773	9.02084	9.56362	10.374
ENSG00000242372.4	EIF6	2.83285	2.94633	3.45835	3.01437	2.73623	3.24483	9.83963	10.2081	11.8644
ENSG00000204219.7	TCEA3	0	1.17555	2.25996	0	1.72705	1.27492	5.23033	5.68145	8.60734
ENSG00000253719.3	ATXN7L3B	2.1547	2.55416	3.19224	2.64513	3.86369	3.63632	11.1905	12.2484	11.0409
ENSG00000130881.11	LRP3	1.62392	2.41166	2.08289	0.987774	3.3317	1.21384	7.04025	8.95296	4.72511
ENSG00000102910.11	LONP2	2.57687	1.73981	2.91649	2.79858	2.347	2.23082	12.2025	10.7412	10.8555
ENSG00000104524.11	PYCRL	1.53423	2.02702	2.15517	1.74701	3.38158	2.23256	7.44078	9.35665	8.55566
ENSG00000171766.13	GATM	3.13952	3.18962	3.62037	2.3471	3.69975	1.9326	7.68926	3.45973	2.49172
ENSG00000151502.8	VPS26B	3.57006	3.25337	3.38397	2.78415	3.32406	2.95951	9.74636	9.15941	9.66068
ENSG00000064999.13	ANKS1A	2.29521	3.16458	3.62673	1.81495	3.18796	1.69569	9.42795	9.46624	9.07923
ENSG00000114978.15	MOB1A	2.61954	2.49511	3.21544	2.4205	3.05161	3.54493	12.0138	12.7202	12.5684
ENSG00000176714.9	CCDC121	2.68076	3.27306	3.0325	2.42752	2.76704	2.61673	5.96811	6.60066	5.057
ENSG00000163349.19	HIPK1	2.82614	2.96376	3.24647	2.50752	2.5033	2.12666	10.8027	13.0038	10.4438
ENSG00000175221.12	MED16	2.20672	1.82353	2.71382	2.69158	2.77084	2.54807	8.99331	8.47729	9.5118
ENSG00000104522.13	TSTA3	2.62056	2.5765	2.3673	2.72421	4.00113	2.37792	10.1769	10.0936	9.32691
ENSG00000115073.7	ACTR1B	2.49339	2.65826	2.80718	2.8949	3.60639	3.76441	9.3031	9.61503	9.70281
ENSG00000183172.8	SMDT1	1.63784	1.94507	2.4975	3.03101	4.29568	3.49536	7.82309	7.46933	7.5142
ENSG00000140262.15	TCF12	2.48763	2.92864	3.08643	2.46597	4.36239	3.40754	10.6733	10.2504	10.8489
ENSG00000160570.11	DEDD2	2.37974	2.06542	2.66015	2.00704	1.94888	2.32549	8.70603	8.24569	8.65002
ENSG00000168496.3	FEN1	2.84301	3.08494	3.88148	3.92724	4.77283	5.16485	8.77762	11.0771	12.1285
ENSG00000135074.13	ADAM19	1.04375	0.706872	3.23459	0.322821	0.444109	2.00975	6.51507	4.46166	10.5026
ENSG00000119138.4	KLF9	1.50337	1.35284	1.9122	1.70625	3.17353	2.22463	9.28404	7.86165	6.54056
ENSG00000181523.10	SGSH	1.47691	2.47395	2.46875	2.40146	3.00762	2.45538	7.31077	8.15354	8.00433
ENSG00000171105.11	INSR	1.72568	1.81612	2.64207	1.87341	3.51531	1.98752	10.1041	9.5417	9.69247
ENSG00000147130.12	ZMYM3	1.85075	1.71878	2.28373	2.07817	2.24937	2.23738	9.2189	9.56725	9.89783
ENSG00000148814.15	LRRC27	2.77998	2.93593	3.98356	2.29534	3.12904	3.57136	6.48711	6.64217	7.14396
ENSG00000124006.12	OBSL1	1.64746	1.67582	2.33446	2.32065	3.88638	2.52986	9.22138	10.5616	9.22818
ENSG00000118579.9	MED28	3.2096	2.95605	3.65235	2.73677	2.83535	3.57236	10.2926	9.7907	9.67582
ENSG00000123353.7	ORMDL2	2.67843	2.77267	3.89919	2.67658	2.50964	3.27077	8.55226	9.48067	9.12703
ENSG00000181135.13	ZNF707	2.32541	2.41871	2.97373	1.75617	2.48145	2.03086	7.4686	7.71056	6.82711
ENSG00000089693.8	MLF2	3.01083	2.06213	3.03404	2.21231	1.82041	2.21586	10.2182	9.7072	10.3335
ENSG00000176101.9	SSNA1	3.07828	3.7701	3.72362	3.073	4.06254	2.66687	8.58412	9.56786	9.80414
ENSG00000140264.17	SERF2	2.17374	3.04879	2.06704	1.65706	3.47174	1.641	11.6171	12.4982	11.6314
ENSG00000167977.6	KCTD5	3.14819	3.20623	4.23742	2.87747	3.43595	3.91216	9.47207	9.74132	9.8436
ENSG00000197044.8	ZNF441	0.352969	0.456608	2.57193	0.445061	-0.244378	2.05553	2.59436	2	7.46612
ENSG00000104856.11	RELB	1.34241	0.768112	1.54511	1.58779	1.9779	3.13544	7.15319	6.67228	7.98585
ENSG00000122068.10	FYTTD1	2.62401	2.59242	3.14198	1.62856	1.92739	1.71899	11.0101	11.8538	10.4973
ENSG00000150712.8	MTMR12	2.83949	3.55143	3.25377	2.57673	4.10021	2.55287	9.59078	9.96417	10.2937
ENSG00000197857.11	ZNF44	3.29195	2.54463	3.89685	2.74268	3.00351	2.32539	8.05094	7.41878	7.33182
ENSG00000143363.13	PRUNE	2.13882	2.49932	2.81227	2.13952	3.2022	1.76196	8.12462	9.5635	8.37828
ENSG00000168710.15	AHCYL1	2.3865	2.38794	2.94111	2.59861	3.1565	2.88186	11.3809	10.3179	10.7431
ENSG00000124198.8	ARFGEF2	1.96668	2.59416	3.41482	2.78541	2.72709	3.46763	11.966	12.0692	12.1648
ENSG00000070367.13	EXOC5	3.73019	3.3637	3.99291	3.54651	3.27903	3.04734	10.9552	11.4086	12.1722
ENSG00000213741.6	RPS29	3.16867	3.17426	4.14004	3.62029	5.02719	4.76717	11.0556	12.8072	12.1074
ENSG00000153207.12	AHCTF1	2.39018	2.43185	4.13907	2.09145	3.42693	3.80063	10.0323	10.2149	10.6194
ENSG00000197619.11	ZNF615	2.02638	1.00759	2.63036	1.6668	0.823692	1.50893	7.86197	5.12082	7.66007
ENSG00000204435.11	CSNK2B	2.76599	2.26243	3.09445	3.22395	3.59082	4.02358	8.2271	8.39469	8.33092
ENSG00000136943.8	CTSV	2.40608	1.84304	1.37805	1.70412	2.04889	0.393844	10.4603	7.42522	5.17035
ENSG00000228300.11	C19orf24	1.5927	1.91414	1.65654	2.85494	4.41575	2.87131	7.40527	7.64187	8.61899
ENSG00000160051.9	IQCC	1.61471	2.17287	1.97165	1.81341	2.80748	1.83628	5.8465	7.08515	6.22841
ENSG00000165795.18	NDRG2	1.81552	1.24088	2.56835	1.73607	1.27187	1.69015	3.93306	6.2258	2.61271
ENSG00000075336.9	TIMM21	2.5898	2.29915	3.67322	1.90104	1.93303	2.71479	8.66777	7.94113	7.56444
ENSG00000096080.9	MRPS18A	2.26558	2.17964	2.79395	2.59122	1.9695	2.00442	8.68583	9.51176	9.21143
ENSG00000086102.16	NFX1	2.32221	2.68069	3.41932	3.89829	5.03415	4.76146	10.2641	9.63754	9.65393
ENSG00000143382.11	ADAMTSL4	1.87032	1.11291	2.14616	1.95171	1.97723	2.27749	10.4207	2.55905	4.28753
ENSG00000154582.14	TCEB1	2.88535	2.84774	3.83915	2.5148	3.07838	3.45683	9.84142	10.1132	10.0038
ENSG00000182504.8	CEP97	0.810851	1.84559	1.87289	0.322563	0.673736	1.06289	9.69827	9.07938	10.662
ENSG00000138346.12	DNA2	1.93857	2.22526	2.53385	1.80582	2.9253	2.88632	8.67818	9.97067	10.0425
ENSG00000141378.14	PTRH2	2.98616	3.37522	4.28316	3.04354	4.16053	4.44101	8.26907	9.82068	9.29968
ENSG00000179299.14	NSUN7	1.26366	3.14124	2.46055	0.864539	3.48463	2.13592	3.48037	6.7894	7.07928
ENSG00000221890.2	NPTXR	0	0.0986336	0	0.0263817	1.67221	0	3.60794	7.40412	5.67699
ENSG00000198521.9	ZNF43	0.567284	1.34484	2.80194	0.119175	1.31368	2.52349	2	8.04143	9.29364
ENSG00000029153.12	ARNTL2	2.17593	2.18829	3.12602	2.44663	2.01658	2.08613	10.559	9.47412	11.449
ENSG00000118096.5	IFT46	3.31465	3.59632	4.73779	2.79802	3.9821	5.11922	8.31377	9.64852	8.69443
ENSG00000156925.9	ZIC3	-0.00738805	2.14351	-0.437376	-0.00738805	2.41836	-0.437376	2.11947	4.19465	2.14551
ENSG00000179295.13	PTPN11	2.28389	2.8077	3.0766	2.38704	3.29895	3.19308	12.3563	12.0951	12.5485
ENSG00000169241.15	SLC50A1	1.27519	2.03495	2.16898	2.74883	3.62997	3.18531	8.4082	9.75258	9.09181
ENSG00000164631.16	ZNF12	2.69925	2.77863	3.43816	2.24634	2.80729	2.84023	10.1642	10.6876	9.21005
ENSG00000198961.7	PJA2	3.05277	3.02057	3.78941	3.17688	3.40205	3.54429	11.0671	11.2006	12.0098
ENSG00000187676.7	B3GALTL	1.21069	1.4996	1.73616	1.5799	2.6536	1.43838	7.70422	8.14566	9.07554
ENSG00000137266.12	SLC22A23	0.961462	3.05867	0.615988	-0.0313702	3.17102	-0.1569	4.61773	7.22716	3.13359
ENSG00000119778.12	ATAD2B	2.88402	3.38657	4.65912	3.27225	4.29299	3.90356	10.2058	10.559	8.38213
ENSG00000143418.17	CERS2	2.31883	2.73912	2.99762	2.08674	3.83507	3.30904	11.0979	13.2444	12.3374
ENSG00000130414.9	NDUFA10	3.33399	3.34769	3.85387	3.03385	3.67206	3.24862	10.9179	11.2221	10.0201
ENSG00000100532.9	CGRRF1	2.62056	2.24055	3.73247	1.48092	1.64411	2.16269	7.40488	8.89322	9.17105
ENSG00000152056.14	AP1S3	2.78308	2.31134	3.58541	2.78071	3.00803	2.12144	10.1434	8.38084	8.4516
ENSG00000280071.1	CH507-9B2.3	3.59492	3.30742	3.58942	3.5057	4.62418	3.10773	4.04681	5.46073	4.66719
ENSG00000100023.15	PPIL2	1.18934	1.99839	2.98221	0.523867	2.31933	2.8755	9.43462	8.95691	8.18396
ENSG00000114744.6	COMMD2	1.83012	2.07581	2.91983	1.70458	1.48706	2.257	9.17028	9.63371	9.9149
ENSG00000068024.14	HDAC4	2.15702	2.56482	2.88858	3.7939	5.01927	4.78654	8.47831	7.89621	8.73703
ENSG00000099364.14	FBXL19	2.33963	2.67892	2.84991	3.35935	3.97024	3.12936	9.72142	9.30408	8.28159
ENSG00000168038.8	ULK4	1.8093	3.11033	3.10745	0.268447	2.44783	1.35509	6.21918	6.85439	7.17953
ENSG00000165733.7	BMS1	2.52113	2.52814	2.6145	2.8654	3.41408	2.24084	10.6488	10.9707	11.408
ENSG00000183734.4	ASCL2	0	1.8122	-1.36852	0.83449	3.69109	-1.29515	2	6.96307	2
ENSG00000174886.10	NDUFA11	3.41485	3.33555	4.13995	3.62159	3.84677	4.81955	7.9085	7.29639	8.81539
ENSG00000175832.10	ETV4	0.0307908	-0.176277	-1.11644	0.286478	0.124247	3.53782	5.72166	4.41649	10.3804
ENSG00000186326.3	RGS9BP	2.45105	2.62027	3.30789	1.6926	3.5122	2.33627	4.42095	5.33874	4.75779
ENSG00000156261.10	CCT8	2.76216	2.6601	3.83626	2.59263	3.05166	4.04506	11.6849	11.9019	12.1517
ENSG00000116001.13	TIA1	3.18694	2.70217	3.79468	3.63664	3.89304	4.11782	11	10.3381	9.31418
ENSG00000174282.9	ZBTB4	1.8994	2.0283	2.45826	2.80361	4.16784	4.36703	9.88308	10.094	10.0812
ENSG00000185561.9	TLCD2	1.64513	2.11787	1.8388	2.34081	3.02993	1.30461	7.73988	6.8295	6.14702
ENSG00000145779.7	TNFAIP8	2.54585	2.32303	3.08046	2.19319	2.59188	2.49196	9.80609	8.25496	9.51196
ENSG00000116668.10	SWT1	2.72959	3.06203	3.66518	2.21956	2.42945	2.49858	7.23941	6.15574	6.92331
ENSG00000072071.14	LPHN1	2.13031	3.51881	2.45654	1.97177	4.52813	1.66383	8.67549	9.17594	7.71024
ENSG00000101194.15	SLC17A9	-0.00926048	0.449382	1.94035	0.748793	1.81854	2.93474	2.21509	6.30054	8.9198
ENSG00000100242.13	SUN2	2.02965	1.78616	1.94055	1.78805	2.00172	0.840745	11.7123	9.02549	10.818
ENSG00000196693.12	ZNF33B	1.68732	1.94109	2.91367	2.72797	3.64823	2.69573	9.51088	9.65463	7.73253
ENSG00000196787.3	HIST1H2AG	2.63943	2.18062	2.77703	3.37917	4.5473	4.53996	9.90905	12.3486	12.822
ENSG00000136997.12	MYC	2.28712	2.24863	3.74398	3.22449	4.03811	3.81186	11.1075	10.9748	11.1419
ENSG00000002330.11	BAD	2.67625	2.20704	3.00032	3.14638	3.51222	2.75198	8.35619	9.07103	10.2067
ENSG00000130707.15	ASS1	2.58209	2.53684	1.09784	2.90402	2.98942	1.09299	12.1474	9.66281	6.52822
ENSG00000179051.11	RCC2	3.04892	2.93229	4.09625	4.29323	4.35552	3.84471	11.6675	12.2714	10.8601
ENSG00000109320.9	NFKB1	2.96503	3.25971	3.57363	3.57094	4.56002	3.98894	10.3679	10.0198	10.6821
ENSG00000109534.14	GAR1	2.71995	3.28975	3.60943	2.42173	2.64329	2.97556	6.91311	6.72634	7.59366
ENSG00000182400.12	TRAPPC6B	2.4124	2.92691	3.40118	2.53648	3.27793	3.59146	9.53627	10.0851	9.81698
ENSG00000135315.9	CEP162	2.60631	2.21764	2.84855	0.606488	0.476056	1.06811	7.83796	6.85932	7.39738
ENSG00000139190.14	VAMP1	0.760294	2.14227	2.13387	0.344253	1.97064	1.94759	5.49627	4.2627	4.62159
ENSG00000186684.10	CYP27C1	1.9377	-0.80325	1.31475	1.98042	0.275716	1.10522	4.28772	2.29444	2.69089
ENSG00000179922.5	ZNF784	0.517366	1.49473	0.529821	1.54366	2.68633	2.1457	6.62308	6.60786	6.72985
ENSG00000123352.15	SPATS2	2.29727	2.75652	3.58503	2.48857	3.95645	4.6572	8.64035	9.71652	8.41377
ENSG00000100505.11	TRIM9	1.7334	1.42349	0.951237	0.215907	0.342168	-0.116823	2.60765	3.19841	3.07383
ENSG00000131378.11	RFTN1	-0.625724	1.31575	3.61427	0.26185	1.57656	2.86491	2.34136	9.31527	10.1208
ENSG00000107968.7	MAP3K8	2.47937	3.10213	3.6062	2.31048	4.09293	2.64158	6.46933	6.95921	6.55037
ENSG00000104885.15	DOT1L	3.0197	2.29654	4.27261	3.02631	4.32781	3.77432	9.0528	8.32275	8.76465
ENSG00000171763.15	SPATA5L1	3.14288	3.25951	3.62429	2.3471	3.75835	1.9462	8.12488	7.92546	7.79179
ENSG00000155755.16	TMEM237	2.76536	2.58055	3.46631	2.24713	2.67509	3.20251	8.4872	8.49097	9.8579
ENSG00000141034.7	GID4	2.50092	3.31161	3.86989	1.71129	3.00359	2.42597	8.20965	7.8514	7.66232
ENSG00000129194.5	SOX15	-0.303346	0.766238	-0.97576	2.22287	1.10714	2.76706	7.13634	2.0873	3.47649
ENSG00000136875.10	PRPF4	3.02335	2.88256	3.76802	2.6475	3.42198	3.55173	9.71536	11.0077	11.2609
ENSG00000075391.14	RASAL2	3.8591	3.2006	4.39914	3.2418	2.68604	3.37561	11.1597	7.68302	10.8541
ENSG00000165359.12	DDX26B	1.90074	2.07242	2.23023	1.42539	3.0148	1.65069	7.47565	8.01914	5.99755
ENSG00000109686.14	SH3D19	1.95284	2.20239	1.97818	1.30956	2.71955	2.49008	10.1619	8.67809	10.2674
ENSG00000125962.12	ARMCX5	1.7461	2.75032	2.8432	1.8349	2.52724	1.85126	7.66701	8.2764	8.99839
ENSG00000126947.9	ARMCX1	1.33187	2.32124	2.65892	0.419788	2.813	2.42154	2.19853	9.50461	9.88639
ENSG00000134371.9	CDC73	2.41249	2.43822	3.58026	2.34039	2.9363	2.61362	10.1767	9.7555	10.1643
ENSG00000254685.4	FPGT	0.827126	2.25118	1.16107	0.494618	1.41783	0.806009	8.64054	7.50832	8.013
ENSG00000196449.3	YRDC	3.01396	3.02079	3.49547	3.10397	3.54419	3.08479	7.87114	8.95066	8.99372
ENSG00000187605.13	TET3	0.408186	1.47243	0.764586	1.10741	2.62209	1.32337	9.25609	10.4578	7.29752
ENSG00000277363.2	SRCIN1	1.35948	2.03483	1.16649	1.78201	3.50752	1.22854	5.04747	5.20221	2.85857
ENSG00000104518.8	GSDMD	1.8714	-0.367396	1.11944	2.07001	0.884993	1.59503	8.56871	2.27129	9.44938
ENSG00000198246.7	SLC29A3	1.64021	1.5393	1.60047	1.78573	3.00006	0.885462	7.5014	7.59003	5.91204
ENSG00000135624.13	CCT7	2.49233	2.27801	2.73524	2.23859	2.34491	2.26297	11.9621	13.0547	12.6618
ENSG00000187051.6	RPS19BP1	2.59225	2.82939	3.42654	2.65861	3.4696	2.9013	9.08944	9.20688	10.0344
ENSG00000125484.9	GTF3C4	3.83896	3.90012	4.25396	4.08651	5.27966	4.04603	10.0887	11.0654	10.6932
ENSG00000134815.16	DHX34	2.09164	2.39244	2.8848	1.78982	2.57119	2.45612	9.17413	8.67039	9.11706
ENSG00000039123.13	SKIV2L2	2.65498	2.44402	4.11943	2.41807	2.56928	3.60769	11.1622	10.8804	10.1535
ENSG00000196419.10	XRCC6	3.16982	3.91417	3.67875	2.80466	4.37756	3.69051	12.2065	12.3627	12.9567
ENSG00000110367.9	DDX6	3.86547	3.54351	4.35958	4.27556	5.35028	4.58461	12.4369	13.4983	12.0473
ENSG00000164463.10	CREBRF	1.99294	2.71978	2.91841	0.892108	1.484	2.12095	10.2191	8.06328	9.39897
ENSG00000239264.6	TXNDC5	2.26222	1.80561	2.41542	2.18278	3.54598	2.50807	5.18697	4.86425	4.51792
ENSG00000111843.11	TMEM14C	1.7451	1.9503	1.88129	2.09028	2.07772	2.69188	10.2652	10.8672	10.932
ENSG00000035862.10	TIMP2	1.6092	0.428101	2.40269	1.13122	1.76557	2.13014	9.89738	8.20193	11.6478
ENSG00000101966.10	XIAP	1.31129	2.36985	2.73029	2.39112	3.99074	3.7473	10.4557	11.4236	11.1133
ENSG00000114209.12	PDCD10	2.67672	3.00681	3.61252	2.22776	2.59296	2.29288	10.123	10.417	9.94693
ENSG00000151276.21	MAGI1	2.78572	3.58523	4.02633	1.93975	4.3216	3.05976	7.70866	9.00869	10.2911
ENSG00000142675.15	CNKSR1	1.18909	0.939076	0.722206	2.06675	1.50071	0.903937	8.28382	6.41722	4.5929
ENSG00000123810.5	B9D2	1.84928	1.38243	1.22464	2.58192	2.63761	2.94062	6.21651	5.75608	6.72817
ENSG00000173230.13	GOLGB1	2.6659	2.40468	3.70653	2.8026	2.76991	3.56072	12.4513	11.7257	10.9022
ENSG00000134744.11	ZCCHC11	3.14707	2.00872	4.21841	2.61338	2.14484	3.81024	10.3481	6.31649	8.92568
ENSG00000198133.6	TMEM229B	1.65017	1.3557	1.80879	1.93706	2.13528	0.965688	2.78966	8.5595	5.55297
ENSG00000171858.15	RPS21	3.40075	3.7558	4.6334	3.4549	4.49509	3.69264	11.6293	13.0497	12.2556
ENSG00000261236.3	BOP1	3.3544	2.78385	4.27756	2.97228	3.88066	3.3863	9.48547	10.3774	10.3333
ENSG00000134748.12	PRPF38A	3.27069	3.32471	4.20284	2.75656	3.23682	3.22727	9.28549	9.0299	8.76967
ENSG00000156873.13	PHKG2	1.45493	2.43742	2.44259	1.67248	3.33775	2.52231	8.35525	8.92143	7.03005
ENSG00000185052.9	SLC24A3	0.494094	2.67277	-0.760449	0	5.06095	-0.730233	2.41361	8.8361	2.69376
ENSG00000112379.8	KIAA1244	1.34888	2.54789	3.03944	1.21821	3.20977	1.9301	9.61872	11.4683	9.25933
ENSG00000108107.10	RPL28	2.79521	2.90397	3.28563	3.66266	4.11329	3.45698	11.958	11.3165	11.6475
ENSG00000188917.12	TRMT2B	1.31189	1.75254	2.07969	2.08223	2.35027	2.82521	8.84003	10.0797	9.29831
ENSG00000159363.15	ATP13A2	1.92576	2.29475	2.36114	1.56465	2.21411	1.22443	8.85272	9.01356	10.4064
ENSG00000180787.5	ZFP3	-0.777507	2.32072	1.54047	-0.642512	2.42558	0.650457	2.24574	8.50307	6.34994
ENSG00000178338.8	ZNF354B	2.39324	2.5115	2.07054	1.87738	2.6413	1.24839	7.99219	7.67188	6.46239
ENSG00000125388.17	GRK4	3.30667	3.23297	3.85695	2.54641	3.63325	3.41029	5.67681	5.87493	6.88109
ENSG00000156970.10	BUB1B	2.59394	2.54344	3.79306	1.76699	1.89774	3.3453	9.90743	9.73791	10.9276
ENSG00000165916.6	PSMC3	3.18403	2.97649	4.00135	3.25574	3.77022	4.12328	10.5033	11.9994	12.108
ENSG00000135338.11	LCA5	2.92383	3.00248	3.00475	1.92104	1.51618	1.90544	7.79983	5.94907	6.55511
ENSG00000130701.3	RBBP8NL	0.446584	0.744217	-1.17162	2.18995	2.38558	-0.0713056	6.1499	8.04461	2.10474
ENSG00000177692.9	DNAJC28	1.93852	2.2398	2.18991	1.25438	1.96428	1.07895	5.29834	5.19153	4.78443
ENSG00000101335.7	MYL9	0.021341	-0.0455278	2.97444	0.502011	-0.322774	2.78302	4.21694	2.16116	9.21169
ENSG00000080007.7	DDX43	-0.892388	1.65714	-0.837794	-0.780925	2.84732	-0.750086	2	7.12192	2.10474
ENSG00000124942.11	AHNAK	-0.646078	-0.47287	-1.18088	1.58547	1.02676	2.43777	16.3157	14.0605	15.4723
ENSG00000156232.7	WHAMM	2.37317	2.80781	3.05139	2.74281	3.71619	2.74985	8.02682	7.89241	6.9188
ENSG00000152348.13	ATG10	2.32232	2.26819	2.94532	2.75874	3.36264	3.64009	7.65833	7.53712	6.33569
ENSG00000135269.15	TES	3.07539	2.47834	2.81125	3.57491	2.55413	3.29508	12.0952	9.44041	11.8851
ENSG00000151233.8	GXYLT1	1.29694	2.06722	2.26897	1.43736	2.41425	1.59992	9.67278	9.50439	9.44639
ENSG00000213689.7	TREX1	-0.358239	0.57478	-0.515881	2.93718	3.89951	3.40488	3.27649	2.65155	2.80083
ENSG00000168917.8	SLC35G2	1.24947	-0.240225	3.21594	1.30169	-0.341527	3.73392	5.70646	2.11464	8.25445
ENSG00000127314.15	RAP1B	2.67189	2.77263	3.65582	2.73955	2.93655	3.65463	9.10323	9.28667	9.53727
ENSG00000107731.10	UNC5B	2.25781	1.19361	0.701537	1.85747	0.949056	0.729545	10.5448	6.36673	3.872
ENSG00000158805.9	ZNF276	1.65362	1.94729	2.59933	2.62096	3.72874	2.74939	9.53543	8.16109	7.17721
ENSG00000172775.14	FAM192A	3.7499	3.57573	5.19043	3.27724	3.96875	4.73377	10.2842	9.36578	9.67381
ENSG00000111845.4	PAK1IP1	3.18169	3.71512	4.72788	3.03846	3.91482	3.97576	8.14292	9.1577	9.64958
ENSG00000047936.8	ROS1	1.23548	0.286442	0.717168	3.30832	-0.107977	0.455968	13.1134	2.0873	2.30319
ENSG00000103024.5	NME3	2.69675	3.26927	3.12513	2.86475	4.48356	2.30726	8.626	9.1282	7.29148
ENSG00000168675.16	LDLRAD4	0.281245	2.10747	0.0779171	-0.141043	3.72596	-0.399673	2.68716	9.55069	2.61271
ENSG00000184164.12	CRELD2	2.79459	2.7648	3.21627	2.69872	3.48057	2.52763	9.00491	8.68561	7.81709
ENSG00000163624.5	CDS1	2.64848	2.8091	2.8137	2.47267	3.87852	0.754558	10.9116	10.0695	6.09129
ENSG00000141030.10	COPS3	2.88146	3.18762	3.3628	2.89497	4.20978	3.78221	10.0087	11.2871	11.8325
[truncated: 8,350 more rows]
