# Supplementary material for: Histone H3 lysine 4 acetylation and methylation dynamics define breast cancer subtypes
Source: Oncotarget. 2016 Jan 15;7(5):5094–109. doi: 10.18632/oncotarget.6922 (PMC4868673; doi:10.18632/oncotarget.6922)
Supplement: Supplementary file 5 [file oncotarget-07-5094-s005.xlsx]

## Sheet: gene lists
Gene lists for top 2% FE of H3K4 marks in 3 cell lines. Each column contains the list for the indicated histone mark-cell line combination.
Ontologies from geneontology.org are in included worksheets.
MCF10A H3K4ME3	MCF7 H3K4ME3	MDA231 H3K4ME3	MCF10A H3K4AC	MCF7 H3K4AC	MDA231 H3K4AC
KIAA1468	PIGN	JSRP1	ITGB2	ZFP36L2	RBM39
PIGN	CTD-3222D19.2	DUSP4	ITGB8	PCBP1	KLF6
PSMD11	KIAA1468	LLfos-48D6.2	DUSP4	HEXIM2	HNRNPD
SCAMP1	RUFY2	OAZ1	MFSD1	HCFC1	SEPT2
EMC8	EMC1	USP9X	SCAF1	NRIP1	STAG2
SPRY2	MRTO4	FGFR1OP	RARRES1	ILF3	RFX3
CTD-3222D19.2	ZNF367	ACTN4	MBD3	ZMYM2	TMEM187
SAMD4A	CSNK1E	KLF6	EFNA5	TNRC18	HEXIM2
JSRP1	ZNF425	SBNO1	ANP32B	SRSF2	PCNT
ZDHHC14	SCAMP1	RSPRY1	HLA-DMA	TMEM187	KPNA4
FLNB	GMEB2	FAM192A	RP1-4G17.5	SP3	HCFC1
CSNK1E	ZNF721	SEP15	PCBP1	GTF2I	CREB1
CRIM1	PIPOX	EIF4A1	MAT2A	XBP1	CHD1
ZNFX1	ZNF398	HS2ST1	TMEM187	SPTSSB	CCNL1
ENO3	PIGG	HSPA5	RBM39	TCEB2	RMI1
ATP5C1	GAK	HNRNPD	DDIT4	HNRNPK	HNRNPK
ZNF367	APAF1	CCNK	KMT2E	ZNF703	FAM200A
HSP90AA1	TMEM175	SGK223	FOXQ1	RMI1	GS1-259H13.10
LLfos-48D6.2	ATP5H	TMSB10	MBTD1	USP9X	USP9X
OAZ1	IKBIP	CCR6	KRT7	ANP32B	ANP32B
EFNA5	MLLT4	F3	ALS2CL	SIK1	LPXN
SOX9	SRSF2	SAFB	PTGES	KMT2E	XBP1
KIN	PHTF2	SRSF2	DAZAP1	CTSD	RP11-761B3.1
KLF3	USP9X	ING2	UTP18	SKIL	USP3
LSM1	TSC22D1	NPAS2	HEXIM2	C9orf163	PBLD
CCNG2	ENO3	UTP18	SRSF6	SON	SETD5
BAG4	JSRP1	RASA3	KLF3	ZNF367	TCEB2
C11orf30	SLC25A29	BMPR2	EIF4A2	PFN1	ZFP91
FBXO11	TPMT	RP11-298I3.5	SPRY2	CH507-42P11.8	ZFP91-CNTF
DAZAP1	MRPL14	CHTF8	ZFP91	TOB2	KMT2E
ETF1	C11orf30	DUSP5	PYGB	SETD1B	DUSP4
GGPS1	RSBN1L	ANKRD28	ZFP91-CNTF	IGF1R	RHBDD3
AC006486.9	PPIL4	TFB2M	SYNCRIP	TRIM27	CLTC
ERF	C4orf29	SPRED2	JUND	ZBTB25	ZNF655
WDR20	ATP5C1	TMED2	NOTCH1	WAC	PTGES3
KLF10	WDR27	HJURP	LPXN	PCIF1	EWSR1
IGF2BP2	TMEM60	ZSWIM6	RNH1	SLC9A3R1	XPOT
UTP18	KDM5C	PPP5D1	ZNFX1	POLR1D	ATF4
SRM	CDNF	DTYMK	IRF2BP2	ZBTB7B	SRSF6
PCNT	C6orf120	TMCO3	DHRS3	RBM39	GABPB1
B3GNT2	PRRC1	KLF10	ZNF143	SRSF6	MGME1
RSRP1	RCOR1	RBM39	CNBP	FAM83B	ASB1
UPK2	GADD45B	IFT80	DAZAP2	IRX5	SNX5
SPATA33	TRIM27	UBE2E2	C11orf54	MAT2A	C21orf58
USP9X	DSP	PCNT	TNRC18	BOLA1	DAZAP2
C4orf29	MAGI3	PATL2	TRIM8	IRS1	VPS72
RBM33	LASP1	IST1	PLSCR1	ENO3	CALM2
RSBN1L	SMCHD1	ATXN1L	FXYD3	NXNL2	HLA-DMA
UBTD1	ZDHHC3	SETD3	RFX3	EWSR1	EIF4A1
VPS13D	NOC2L	PBLD	PFN1	CTCF	SYNCRIP
BZW2	TUBB4B	MAP3K7	MOCOS	HIST2H2AB	HSPA5
SUGP1	MTCH1	B2M	FTH1	PTMA	LARP4B
EIF4A1	QSER1	ARF1	LARP4B	SEC16A	CNBP
GMEB2	PCM1	CNST	MYL6	HIST2H2AA4	ETF1
CTDSP2	KIN	C11orf30	CEP95	HIST2H2AA4	HSPA8
BIRC6	LLfos-48D6.2	TRIM8	LTBR	EZH2	SRSF10
CHMP1A	ING2	IKBIP	SLC25A6	PLK2	FADS2
SIK1	EFHB	AJUBA	SLC25A6	RHBDD3	SEC24A
ST3GAL1	PRKAB2	SLC25A3	SRSF2	PCNT	CAPZA1
CEP95	HTT	QSER1	ENO3	DUSP4	TMEM258
RUFY2	OAZ1	YY1AP1	PRCC	GMEB2	C6orf62
MBTD1	DDX31	WASF1	FAM84B	JUND	C1orf43
ETV3	PIDD1	APAF1	BRD2	ZMYM5	ZNF644
C9orf116	RAB5A	PLAG1	HCFC1	NAB2	COX20
LRP8	ASH1L	CCND1	DEAF1	ZBTB1	HSPA4
MLLT4	MIB2	SURF4	CH507-42P11.8	RBM3	PPIA
CH507-42P11.8	RICTOR	LMNB2	SIK1	RHOF	SPRY4
ASH1L	CARS	CARS	PCGF3	JSRP1	FEN1
ZBTB7A	PSMD13	CYR61	B4GALT1	MRPL23	PPP1R15A
ZNF398	RSRP1	FLNB	CAPZA1	RCOR1	SAE1
NIPBL	POLE	HOOK3	XPOT	PIGW	SIL1
RSF1	C1orf174	ERBB2IP	PTTG1IP	HES4	C11orf54
PTGES	ZSWIM6	PHF23	CHMP4B	PATZ1	BTF3
WASL	SIRT3	PLAGL2	EIF4A1	CCND1	EIF4A2
APAF1	CEP95	SCAMP1	KLF6	KRT19	EIF2AK4
PLAG1	RSF1	TRIO	CFLAR	SIL1	SRCAP
SMCHD1	BIRC6	CALM3	ARID1B	SRCAP	GART
WDR47	CCDC40	TSPAN4	FOXC1	GABPB1	EZH2
RP11-298I3.5	TRIM33	SEC24A	ST3GAL1	JUN	SCAF1
ANKMY2	ZBTB7B	RP11-761B3.1	S100A13	MPST	IFT46
RIMS2	XRCC6	BNIP2	CSNK1E	EIF4A1	SRSF2
ATG4B	NSA2	CNBP	ETF1	HLA-DMA	PFN1
TMEM50A	ETV3	PTGES3	GMEB2	ATF4	SRSF4
SRSF6	TMEM50A	RUFY2	BHLHE40	N4BP2	RPL27A
C21orf58	PUS1	CCNA2	CLTC	HIST2H2AC	ECT2
PIGP	WDR47	PLK2	PBLD	KCTD15	NUP153
NDUFC1	PAWR	F2RL1	CHTOP	GART	CYR61
QSER1	NOC4L	ETF1	SAE1	ABHD11	RRAS
IKBIP	DESI1	AKAP17A	C6orf62	GSK3B	SON
SAFB	GTF3C4	AKAP17A	BLCAP	TMSB4X	ERRFI1
SLC25A29	UBTD1	MBTD1	RCC2	ARHGDIA	KDM5C
TRIM33	CCNL2	EIF4A2	TGFB2	COX20	GSK3B
MAT2A	DDX21	RPL7A	RPL27A	SMEK1	SAR1B
BTG1	GSKIP	MSL1	DDX6	ANKRD50	HHLA3
RAB5A	EZH2	SAR1B	FNBP4	C21orf58	PDAP1
IRX5	AAMDC	HIF1A	ZMYND8	THBS1	ANKRD13C
GADD45B	MED22	SOX9	RRAS	TTC3	NUDCD2
ENAH	IPMK	MYH9	TUBA1B	MIB2	BRD2
SETD3	MAPT	RPS12	ZBTB7B	TST	MT2A
MZT2B	DNAJC30	ELF2	TMEM217	ATP2B1	CAPRIN1
COX19	WASL	PNRC1	LDLR	CD24	CAP1
CCR6	HSPA14	STKLD1	RCC1	RPL27A	PCBP1
MMS19	MRPS35	IFT46	REV3L	HIST2H2BE	ALG5
ING2	FAM199X	RP11-12J10.3	CCNL1	SNX5	ERBB2IP
SLC9A3R1	KMT2E	DDIT4	PCNT	LARP4B	HMMR
THAP4	ACTN1	PFN1	ILF3	GFRA1	FNBP4
DUSP4	TRMT2A	RP11-613M10.9	SRCAP	IRF2BP2	DUSP6
CAPZB	LSM1	PAK1IP1	IRX5	TMEM194A	RPL7A
AAMDC	HERC4	FOXO3	DDX3X	STAG2	WDR81
FGFR1OP	WAC	POFUT1	NAA38	UBE2R2	USP34
ZFAND2A	MVD	EFNA5	ZNF775	PUS1	DLEU1
RNF214	SUGP1	BAG5	JRK	PIGP	ENO1
DDX6	ALKBH4	SPRY2	CCNG2	CEP95	BCLAF1
RIC1	PRR3	NUP50	ZMYM2	ISG15	PARP4
PBLD	LRRC45	PMAIP1	TGFBR2	MGME1	IFT80
CHCHD4	NAPA	DCUN1D2	FBXW4	HNRNPA3	CLCF1
CYC1	MMS19	FBXL12	HNRNPK	HIST2H3C	ILF3
PCSK7	TMSB10	MMS19	SET	CDK13	BUD31
RASAL2	MCPH1	UBL5	GABPB1	SF3A2	TUBA1B
KMT2E	PCIF1	CPEB3	PHKB	NFYA	ENO3
EFHB	RNF113A	WHSC1L1	UBE2M	HIST2H3A	HMGB2
SDC4	ARL3	HEXB	SLC38A2	THEM6	EIF2S2
TMEM43	TMEM127	SUCLA2	IRF2BPL	C16orf72	RNH1
B4GALT5	RELL2	METTL10	CAPN15	ARL3	EP300
MAU2	NCAPG2	CEP95	PLXNB2	C1orf43	LEKR1
C17orf80	ZMYM2	DNAJC13	ST3GAL4	HIST1H1E	SKA2
AP3M1	STYXL1	NT5E	CHMP5	EMC1	DDX19B
SIRT3	ILK	NRF1	CTD-3222D19.2	MRTO4	SBNO1
TMSB10	DDTL	GLYR1	TRIP6	HIST1H2BO	SHC1
BCL9L	NEBL	ERRFI1	RMI1	HMGN2	HNRNPA1
GTF3C4	ILF3	NCAPH2	MGME1	ANKRD36B	PTMA
PFN1	SIK1	HNRNPU	UBE2R2	TFAP4	MED22
ZNF791	ZDHHC6	GMEB2	CTSD	FBXW4	YWHAE
ZSWIM6	VPS35	C6orf52	MDM2	HIST1H2AC	ARCN1
UBE4B	CIAO1	LDHA	BAG1	HIST1H2AD	MDM2
CHCHD7	RASA1	MED22	NR4A2	HIST1H2BF	CCNT1
B4GALT1	ST20	ZBTB7A	SNX5	KEAP1	AARS
ARF1	KMT2A	ANKRD10	EMC8	SLC25A6	N4BP2
MPC1	NUP153	ARL8B	C1orf43	SLC25A6	C15orf52
TTC3	C11orf48	UBTD1	BTG1	IRF2BPL	CBX3
TUBA1B	VTI1A	ATP5B	RPS5	FASN	REV3L
CDC42EP4	ST20-MTHFS	TMEM60	STX10	TUBB4B	CDCA4
KLHL24	POFUT1	PCF11	RPL8	AKAP8	TAX1BP3
SIK2	UTP18	PCM1	RPS16	TET2	FNIP1
GTPBP4	CEPT1	DLEU1	COX20	CTD-3222D19.2	GIPC2
ZNF425	MDH2	ATAD2B	SETD5	CLDN6	ZBTB1
TRIP13	ETF1	LASP1	FTSJ1	LLfos-48D6.2	CLDN6
GSKIP	CDC123	ARID4B	CHD1	OAZ1	MIS18BP1
TRADD	C6orf52	CDK9	ANXA3	CNBP	SPCS3
FAM96B	CDK17	GADD45B	PPP1R14B	KRT80	ARIH1
LASP1	BET1L	WDR44	IER2	SYNCRIP	LDLR
RPS28	ASB7	FLCN	FAM207A	DSP	DARS
PLXNB2	ATG2B	RP11-45M22.4	ETV6	SETD5	CTC-432M15.3
FOXQ1	CCDC93	PDAP1	ACTN4	SYDE2	NCAPG2
FBXW7	BNIP3	ENO3	HIST1H2AD	TSC22D1	CDK1
RFX3	METTL12	PHTF2	FAM200A	SCAF1	RP11-298I3.5
VTI1A	HDAC3	DDX42	ZSWIM4	HNRNPA0	HJURP
NDUFA7	FGFR1OP	ITGA3	TNS3	REV3L	ERCC6L2
DPH1	MRPL40	SUV39H2	KRT18	SFPQ	DCTN2
CDC34	CNOT6L	RPS21	EP300	KLF6	PRR11
SLC38A2	TRIM11	MAP3K1	BTF3	CAPN15	ZNF143
SRSF2	HNRNPK	XBP1	HSBP1L1	CD164	F2RL1
PSMD13	HCFC1	PIPOX	GTF3C4	NOTCH1	TMEM18
OSER1	ANP32A	SIRT3	TJP2	MAZ	PATL2
ANKRD10	PCNT	EXOSC8	TBC1D22B	SLC25A29	FOSL1
C11orf54	TPD52L2	LSM1	HSPA8	ATXN2L	AP4M1
TAX1BP3	CYC1	CDC40	RASA1	HIST1H2BK	ZC3H4
CNBP	TSC1	VKORC1L1	ANKRD10	MBD3	EIF3A
TMEM175	PPRC1	BNIP3	PCIF1	PBLD	DCAF8
FBXL8	CCR6	RNF170	ENO1	PAWR	ARPC4
DCAF5	SEPT15	MRPL14	TAX1BP3	FTH1	UBE2R2
MYH10	CAPZA1	EZH2	WASL	TRMT2A	NDUFA11
ROCK1	MBD1	MTCH1	ATF4	HIST1H2BC	RPS23
PDZD8	MASTL	DIDO1	PRKAB1	HIST1H1C	CBX5
KIF1C	NXNL2	SLC38A2	TCEB2	SPOPL	CFLAR
EIF4A2	LRWD1	C21orf58	C19orf33	MSL1	CTDSP1
LMNB2	RIC8A	C11orf68	DNAJA3	BET1L	S100A13
ARL8B	RRP8	HSPA4	SOX9	HIST1H2AK	RPL19
EAF1	TANC1	NAPB	WDR81	EP300	CHTOP
ZDHHC6	C21orf58	KLC1	CMPK1	SFXN2	DNAJB4
MASTL	NCDN	APOPT1	RHBDD3	HSPA8	ZNF367
PPDPF	HS2ST1	ABL1	PTBP3	MDM2	ACTN1
CES2	RP11-831H9.11	BAG4	SP3	CITED2	FUBP3
EMC6	ZNF141	NSA2	STAG2	MED22	HIST2H2AA4
YY1AP1	LMNB2	SPCS3	CBX3	RMND5B	EMC6
TAOK3	C17orf80	SLC25A36	XBP1	DDX6	CTDSPL2
AP5M1	SSNA1	MARCH5	CORO7	HNRNPF	HDAC4
ACTN4	BAG4	ZDHHC3	SLC25A5	ADAMTS19	B2M
MSL1	TAX1BP3	CTDSP2	TRAF4	CBX3	NUP85
NOL10	PDAP1	AC006486.9	FAM160B1	RAI1	ZYX
MAX	KLF10	SERBP1	GSK3B	RIC8A	JUND
LRBA	LRBA	MRPS30	CLDN6	BRD2	MAT2A
CBX3	SNAPC3	TRABD2A	CHD3	RNF223	FLII
RNGTT	YY1AP1	ANP32B	ZNF398	LSM14A	ZNF207
NDUFA7	MARCH5	ZC3HAV1	SUPT5H	KRT8	PNRC2
UNC5C	DRAM2	PPP1R15A	RNF213	N4BP3	ZNF766
TALDO1	CCNA2	C11orf54	SON	HIST1H2AH	C17orf75
RPL8	ZBTB11	SMURF2	ADNP	CTDSP2	RBX1
MAP3K5	LRP8	DAZAP1	DSC2	ARHGEF17	RPS29
ZBTB7B	KIAA0319L	CH507-42P11.8	CDK13	PHPT1	NOP58
HIVEP2	EXOC8	SIK1	EMC6	B4GALT1	HIST2H3A
RP11-302B13.5	CHERP	CHCHD7	KRT15	SSU72	NFX1
GAK	CLASP2	CBX3	TBL1XR1	DHPS	HIST2H3C
NSA2	SRM	GID8	C21orf58	CCNL1	AURKB
POFUT1	CTC-432M15.3	UGCG	ANKRD17	ZFP91	MRPL23
CSNK1G2	TTC3	TBC1D22A	PRDM10	CCNL2	ARF1
CLTC	RPS21	CASP8AP2	CDC42EP1	FAM84B	RPL21
PRKAB1	SFT2D1	ZWILCH	NAA50	DAZAP1	HIST2H2AA4
PCIF1	ANAPC2	AHSA1	EWSR1	DDX3X	EIF4B
FAM192A	RMI1	GALK2	NANP	SNX8	TROAP
MED13	PIK3R1	COPS2	RPL7A	FBXL17	HSPA9
FLCN	FNIP1	UBXN2A	PURB	HNRNPDL	RLIM
RP11-45M22.4	ZNF646	SRGAP1	PIM3	STC2	NR4A2
FAM120A	NOL7	BUD31	CPEB2	SLC35E2B	EIF4H
TAF3	OGT	ATP5C1	C15orf52	PCID2	HNRNPA2B1
RSPRY1	MZT1	OSTF1	NPAS2	ZFP91-CNTF	RSPRY1
LMX1B	BORA	ERF	ST7L	EGR3	SS18
LZTS3	CCNK	TGFB2	SPESP1	SMARCE1	SNRPB
BAG5	ARL16	MED19	GS1-259H13.10	KRT18	TADA3
ARF3	ORC6	VTI1A	TOB2	GTF3C4	SMC4

## Sheet: GO MCF10A H3K4ME3
SUPPLEMENTAL TABLE 3: MCF10A H3K4ME3 ENRICHED: ONTOLOGY
Analysis Type:	PANTHER Overrepresentation Test (release 20150430)
Annotation Version and Release Date:	GO Ontology database Released 2015-08-06
Analyzed List:	upload_1 (Homo sapiens)
Reference List:	Homo sapiens (all genes in database)
Bonferroni correction:	TRUE
GO biological process complete	entries	coverage	expected	over/under	fold Enrichment	P-value
Unclassified	4272	30	43.31	-	0.69	0
regulation of macromolecule metabolic process	5607	93	56.84	+	1.64	0.000513
biosynthetic process	4673	78	47.37	+	1.65	0.0102
regulation of primary metabolic process	5631	89	57.08	+	1.56	0.012
negative regulation of macromolecule metabolic process	2207	46	22.37	+	2.06	0.0135
regulation of cellular metabolic process	5814	90	58.94	+	1.53	0.0253
macromolecule biosynthetic process	3651	64	37.01	+	1.73	0.0304
cellular macromolecule biosynthetic process	3576	63	36.25	+	1.74	0.0318
cellular macromolecule metabolic process	6753	100	68.46	+	1.46	0.0352
regulation of metabolic process	6588	98	66.79	+	1.47	0.0396
organic substance biosynthetic process	4587	75	46.5	+	1.61	0.0411
negative regulation of cellular process	4025	68	40.8	+	1.67	0.0478

## Sheet: GO MCF7 H3K4ME3
SUPPLEMENTAL TABLE 3: MCF7 H3K4ME3 ENRICHED: ONTOLOGY
Analysis Type:	PANTHER Overrepresentation Test (release 20150430)
Annotation Version and Release Date:	GO Ontology database Released 2015-08-06
Analyzed List:	upload_1 (Homo sapiens)
Reference List:	Homo sapiens (all genes in database)
Bonferroni correction:	TRUE
GO biological process complete	entries	coverage	expected	over/under	fold Enrichment	P-value
Unclassified	4272	27	43.31	-	0.62	0
macromolecule biosynthetic process	3651	73	37.01	+	1.97	1.67e-05
cellular macromolecule metabolic process	6753	110	68.46	+	1.61	2.14e-05
single-organism organelle organization	1970	49	19.97	+	2.45	2.38e-05
cell cycle process	1068	34	10.83	+	3.14	2.88e-05
cellular macromolecule biosynthetic process	3576	71	36.25	+	1.96	4.24e-05
organic substance biosynthetic process	4587	83	46.5	+	1.78	8.75e-05
biosynthetic process	4673	84	47.37	+	1.77	9.16e-05
cellular component organization or biogenesis	5188	90	52.59	+	1.71	0.00011
organelle organization	2912	61	29.52	+	2.07	0.000117
cell cycle	1322	37	13.4	+	2.76	0.000158
macromolecule metabolic process	7438	115	75.4	+	1.53	0.000163
gene expression	3825	71	38.78	+	1.83	0.000697
RNA metabolic process	3373	65	34.19	+	1.9	0.00081
cellular biosynthetic process	4493	79	45.55	+	1.73	0.000905
cellular nitrogen compound biosynthetic process	3407	65	34.54	+	1.88	0.00118
cellular nitrogen compound metabolic process	5112	86	51.82	+	1.66	0.00128
cellular metabolic process	8573	124	86.91	+	1.43	0.00157
cellular component organization	5066	85	51.36	+	1.66	0.00182
nucleic acid metabolic process	3874	70	39.27	+	1.78	0.0026
nucleobase-containing compound metabolic process	4372	76	44.32	+	1.71	0.00297
heterocycle metabolic process	4573	78	46.36	+	1.68	0.00417
RNA biosynthetic process	2680	53	27.17	+	1.95	0.00873
cellular aromatic compound metabolic process	4575	77	46.38	+	1.66	0.00893
organic substance metabolic process	9008	126	91.32	+	1.38	0.00903
mitotic cell cycle process	720	23	7.3	+	3.15	0.0115
transcription, DNA-templated	2560	51	25.95	+	1.97	0.012
nucleic acid-templated transcription	2561	51	25.96	+	1.96	0.0121
nitrogen compound metabolic process	5475	87	55.5	+	1.57	0.0138
primary metabolic process	8697	122	88.17	+	1.38	0.0155
nucleobase-containing compound biosynthetic process	2962	56	30.03	+	1.86	0.0162
heterocycle biosynthetic process	3043	57	30.85	+	1.85	0.017
organic cyclic compound metabolic process	4818	79	48.84	+	1.62	0.0171
organic cyclic compound biosynthetic process	3173	58	32.17	+	1.8	0.029
aromatic compound biosynthetic process	3044	56	30.86	+	1.81	0.0375

## Sheet: GO MDA231 H3K4ME3
SUPPLEMENTAL TABLE 3: MDA-MB-231 H3K4ME3 ENRICHED: ONTOLOGY
Analysis Type:	PANTHER Overrepresentation Test (release 20150430)
Annotation Version and Release Date:	GO Ontology database Released 2015-08-06
Analyzed List:	upload_1 (Homo sapiens)
Reference List:	Homo sapiens (all genes in database)
Bonferroni correction:	TRUE
GO biological process complete	entries	coverage	expected	over/under	fold Enrichment	P-value
Unclassified	4272	17	42.49	-	0.4	0
regulation of macromolecule metabolic process	5607	105	55.76	+	1.88	2.58e-09
cellular component organization or biogenesis	5188	96	51.6	+	1.86	1.49e-07
regulation of metabolic process	6588	112	65.52	+	1.71	1.58e-07
regulation of primary metabolic process	5631	101	56	+	1.8	1.83e-07
regulation of cellular metabolic process	5814	102	57.82	+	1.76	5.24e-07
cellular component organization	5066	93	50.38	+	1.85	6.54e-07
negative regulation of cellular process	4025	78	40.03	+	1.95	5.21e-06
negative regulation of biological process	4372	82	43.48	+	1.89	7.11e-06
positive regulation of macromolecule metabolic process	2741	60	27.26	+	2.2	1.41e-05
positive regulation of biological process	5302	92	52.73	+	1.74	2.01e-05
gene expression	3825	74	38.04	+	1.95	2.03e-05
cellular macromolecule metabolic process	6753	108	67.16	+	1.61	2.8e-05
regulation of biological process	10614	147	105.56	+	1.39	2.82e-05
cellular nitrogen compound biosynthetic process	3407	68	33.88	+	2.01	3.58e-05
regulation of cellular process	10120	142	100.65	+	1.41	3.78e-05
organelle organization	2912	61	28.96	+	2.11	5.31e-05
positive regulation of cellular process	4586	82	45.61	+	1.8	7.25e-05
regulation of cellular protein metabolic process	2364	53	23.51	+	2.25	7.86e-05
macromolecule metabolic process	7438	114	73.97	+	1.54	8.61e-05
regulation of protein metabolic process	2530	55	25.16	+	2.19	0.00011
regulation of gene expression	4074	75	40.52	+	1.85	0.000136
RNA metabolic process	3373	66	33.55	+	1.97	0.000149
positive regulation of metabolic process	3529	68	35.1	+	1.94	0.000151
macromolecule biosynthetic process	3651	69	36.31	+	1.9	0.000248
biological regulation	11133	149	110.72	+	1.35	0.000303
regulation of signal transduction	2538	54	25.24	+	2.14	0.000322
negative regulation of signaling	1147	33	11.41	+	2.89	0.000344
organic substance biosynthetic process	4587	80	45.62	+	1.75	0.000392
biosynthetic process	4673	81	46.47	+	1.74	0.000402
negative regulation of signal transduction	1039	31	10.33	+	3	0.000418
negative regulation of cell communication	1159	33	11.53	+	2.86	0.000438
regulation of signaling	2870	58	28.54	+	2.03	0.000519
regulation of RNA metabolic process	3573	67	35.53	+	1.89	0.000593
cellular macromolecule biosynthetic process	3576	67	35.56	+	1.88	0.000613
positive regulation of cellular metabolic process	2904	58	28.88	+	2.01	0.000781
cellular biosynthetic process	4493	78	44.68	+	1.75	0.000795
primary metabolic process	8697	124	86.49	+	1.43	0.000911
regulation of nucleic acid-templated transcription	3460	65	34.41	+	1.89	0.000958
negative regulation of metabolic process	2481	52	24.67	+	2.11	0.00101
negative regulation of intracellular signal transduction	400	18	3.98	+	4.52	0.00112
nucleic acid metabolic process	3874	70	38.53	+	1.82	0.00114
positive regulation of cellular protein metabolic process	1396	36	13.88	+	2.59	0.00115
regulation of macromolecule biosynthetic process	3875	70	38.54	+	1.82	0.00115
regulation of RNA biosynthetic process	3480	65	34.61	+	1.88	0.00119
negative regulation of macromolecule metabolic process	2207	48	21.95	+	2.19	0.0012
regulation of cell communication	3019	59	30.02	+	1.97	0.00124
negative regulation of cellular metabolic process	2213	48	22.01	+	2.18	0.0013
aromatic compound biosynthetic process	3044	59	30.27	+	1.95	0.00165
cellular aromatic compound metabolic process	4575	78	45.5	+	1.71	0.00173
positive regulation of protein metabolic process	1489	37	14.81	+	2.5	0.00188
cellular process	14147	173	140.7	+	1.23	0.0021
single-organism organelle organization	1970	44	19.59	+	2.25	0.00219
cellular nitrogen compound metabolic process	5112	84	50.84	+	1.65	0.00221
regulation of nucleobase-containing compound metabolic process	3861	69	38.4	+	1.8	0.00226
developmental process	5291	86	52.62	+	1.63	0.00233
nucleobase-containing compound metabolic process	4372	75	43.48	+	1.72	0.00271
cellular protein metabolic process	3575	65	35.55	+	1.83	0.00321
cellular metabolic process	8573	121	85.26	+	1.42	0.00325
regulation of nitrogen compound metabolic process	4148	72	41.25	+	1.75	0.0034
positive regulation of signal transduction	1398	35	13.9	+	2.52	0.00353
nucleobase-containing compound biosynthetic process	2962	57	29.46	+	1.93	0.00365
heterocycle metabolic process	4573	77	45.48	+	1.69	0.00369
regulation of cell motility	634	22	6.31	+	3.49	0.00372
heterocycle biosynthetic process	3043	58	30.26	+	1.92	0.00382
organic substance metabolic process	9008	125	89.59	+	1.4	0.00431
regulation of biosynthetic process	4098	71	40.76	+	1.74	0.00462
RNA biosynthetic process	2680	53	26.65	+	1.99	0.00464
regulation of locomotion	700	23	6.96	+	3.3	0.00511
single-organism developmental process	5209	84	51.8	+	1.62	0.00512
regulation of cell migration	599	21	5.96	+	3.53	0.00584
negative regulation of response to stimulus	1304	33	12.97	+	2.54	0.00625
organic cyclic compound biosynthetic process	3173	59	31.56	+	1.87	0.00671
regulation of intracellular signal transduction	1571	37	15.62	+	2.37	0.00682
negative regulation of phosphorus metabolic process	503	19	5	+	3.8	0.00685
negative regulation of phosphate metabolic process	503	19	5	+	3.8	0.00685
positive regulation of cell death	609	21	6.06	+	3.47	0.00759
protein metabolic process	4241	72	42.18	+	1.71	0.00807
biological_process	16542	190	164.51	+	1.15	0.00886
regulation of transcription, DNA-templated	3438	62	34.19	+	1.81	0.00898
metabolic process	9928	133	98.74	+	1.35	0.00933
regulation of protein phosphorylation	1330	33	13.23	+	2.49	0.00961
positive regulation of signaling	1533	36	15.25	+	2.36	0.0105
regulation of cellular component organization	2160	45	21.48	+	2.09	0.0106
positive regulation of apoptotic process	570	20	5.67	+	3.53	0.0107
nitrogen compound metabolic process	5475	86	54.45	+	1.58	0.0109
regulation of response to stimulus	3555	63	35.36	+	1.78	0.0129
positive regulation of programmed cell death	579	20	5.76	+	3.47	0.0136
regulation of phosphorylation	1419	34	14.11	+	2.41	0.014
negative regulation of phosphorylation	382	16	3.8	+	4.21	0.0142
organic cyclic compound metabolic process	4818	78	47.92	+	1.63	0.0149
regulation of molecular function	2711	52	26.96	+	1.93	0.0154
negative regulation of protein phosphorylation	345	15	3.43	+	4.37	0.0192
positive regulation of cell migration	347	15	3.45	+	4.35	0.0206
regulation of transcription from RNA polymerase II promoter	1716	38	17.07	+	2.23	0.0206
regulation of cellular macromolecule biosynthetic process	3768	65	37.47	+	1.73	0.0209
regulation of cellular component movement	709	22	7.05	+	3.12	0.0227
positive regulation of cell communication	1662	37	16.53	+	2.24	0.0253
positive regulation of gene expression	1664	37	16.55	+	2.24	0.0261
positive regulation of cell motility	357	15	3.55	+	4.22	0.0289
regulation of cellular biosynthetic process	4054	68	40.32	+	1.69	0.0296
transcription, DNA-templated	2560	49	25.46	+	1.92	0.0354
nucleic acid-templated transcription	2561	49	25.47	+	1.92	0.0358
positive regulation of cellular component movement	365	15	3.63	+	4.13	0.0376
cellular response to growth factor stimulus	733	22	7.29	+	3.02	0.0384
negative regulation of protein modification process	569	19	5.66	+	3.36	0.0403
regulation of cellular response to growth factor stimulus	236	12	2.35	+	> 5	0.0427

## Sheet: GO MCF10A H3K4AC
SUPPLEMENTAL TABLE 3: MCF10A H3K4AC ENRICHED: ONTOLOGY
Analysis Type:	PANTHER Overrepresentation Test (release 20150430)
Annotation Version and Release Date:	GO Ontology database Released 2015-08-06
Analyzed List:	upload_1 (Homo sapiens)
Reference List:	Homo sapiens (all genes in database)
Bonferroni correction:	TRUE
GO biological process complete	entries	coverage	expected	over/under	fold Enrichment	P-value
Unclassified	4272	16	43.72	-	0.37	0
regulation of metabolic process	6588	130	67.42	+	1.93	9.36e-15
regulation of macromolecule metabolic process	5607	116	57.38	+	2.02	1.73e-13
regulation of gene expression	4074	96	41.69	+	2.3	2.4e-13
regulation of primary metabolic process	5631	113	57.62	+	1.96	7.71e-12
regulation of nitrogen compound metabolic process	4148	94	42.45	+	2.21	8.66e-12
regulation of cellular metabolic process	5814	115	59.5	+	1.93	9.68e-12
cellular macromolecule biosynthetic process	3576	86	36.59	+	2.35	1.01e-11
RNA metabolic process	3373	83	34.52	+	2.4	1.15e-11
macromolecule biosynthetic process	3651	86	37.36	+	2.3	3.48e-11
nucleic acid metabolic process	3874	89	39.64	+	2.24	3.83e-11
RNA biosynthetic process	2680	71	27.43	+	2.59	9.47e-11
regulation of RNA metabolic process	3573	84	36.56	+	2.3	1e-10
regulation of macromolecule biosynthetic process	3875	88	39.65	+	2.22	1.22e-10
gene expression	3825	87	39.14	+	2.22	1.75e-10
nucleobase-containing compound metabolic process	4372	94	44.74	+	2.1	2.5e-10
nucleobase-containing compound biosynthetic process	2962	74	30.31	+	2.44	4.19e-10
heterocycle biosynthetic process	3043	75	31.14	+	2.41	5.22e-10
aromatic compound biosynthetic process	3044	75	31.15	+	2.41	5.31e-10
cellular macromolecule metabolic process	6753	122	69.11	+	1.77	6.54e-10
regulation of nucleobase-containing compound metabolic process	3861	86	39.51	+	2.18	9.23e-10
regulation of biosynthetic process	4098	89	41.94	+	2.12	1.13e-09
negative regulation of cellular process	4025	88	41.19	+	2.14	1.16e-09
heterocycle metabolic process	4573	95	46.8	+	2.03	1.42e-09
organic cyclic compound biosynthetic process	3173	76	32.47	+	2.34	1.45e-09
cellular aromatic compound metabolic process	4575	95	46.82	+	2.03	1.46e-09
regulation of cellular macromolecule biosynthetic process	3768	84	38.56	+	2.18	2.07e-09
cellular nitrogen compound biosynthetic process	3407	79	34.87	+	2.27	2.08e-09
negative regulation of biological process	4372	92	44.74	+	2.06	2.17e-09
transcription, DNA-templated	2560	66	26.2	+	2.52	4.29e-09
nucleic acid-templated transcription	2561	66	26.21	+	2.52	4.37e-09
organic cyclic compound metabolic process	4818	97	49.3	+	1.97	4.61e-09
regulation of nucleic acid-templated transcription	3460	79	35.41	+	2.23	4.73e-09
regulation of cellular biosynthetic process	4054	87	41.49	+	2.1	5.16e-09
viral process	674	32	6.9	+	4.64	5.53e-09
regulation of RNA biosynthetic process	3480	79	35.61	+	2.22	6.41e-09
multi-organism cellular process	678	32	6.94	+	4.61	6.46e-09
macromolecule metabolic process	7438	127	76.12	+	1.67	9.13e-09
interspecies interaction between organisms	749	33	7.66	+	4.31	1.72e-08
symbiosis, encompassing mutualism through parasitism	749	33	7.66	+	4.31	1.72e-08
cellular biosynthetic process	4493	91	45.98	+	1.98	3.09e-08
organic substance biosynthetic process	4587	92	46.94	+	1.96	3.78e-08
biosynthetic process	4673	93	47.82	+	1.94	4.15e-08
regulation of transcription, DNA-templated	3438	76	35.18	+	2.16	8.46e-08
nitrogen compound metabolic process	5475	101	56.03	+	1.8	2.59e-07
regulation of cellular process	10120	151	103.56	+	1.46	2.81e-07
cellular nitrogen compound metabolic process	5112	96	52.31	+	1.84	4.51e-07
regulation of biological process	10614	155	108.62	+	1.43	5.65e-07
multi-organism process	2169	54	22.2	+	2.43	4.03e-06
cellular metabolic process	8573	132	87.73	+	1.5	6.26e-06
primary metabolic process	8697	133	89	+	1.49	8.01e-06
biological regulation	11133	157	113.93	+	1.38	8.24e-06
positive regulation of gene expression	1664	44	17.03	+	2.58	4.13e-05
positive regulation of biological process	5302	93	54.26	+	1.71	4.94e-05
organic substance metabolic process	9008	134	92.18	+	1.45	5.03e-05
regulation of transcription from RNA polymerase II promoter	1716	44	17.56	+	2.51	0.000103
positive regulation of metabolic process	3529	69	36.11	+	1.91	0.000225
cellular component organization	5066	88	51.84	+	1.7	0.000289
negative regulation of nitrogen compound metabolic process	1406	38	14.39	+	2.64	0.000318
cellular component organization or biogenesis	5188	89	53.09	+	1.68	0.000418
negative regulation of metabolic process	2481	54	25.39	+	2.13	0.000424
negative regulation of macromolecule biosynthetic process	1318	36	13.49	+	2.67	0.000594
positive regulation of macromolecule metabolic process	2741	57	28.05	+	2.03	0.000766
mRNA metabolic process	564	22	5.77	+	3.81	0.00086
positive regulation of RNA metabolic process	1467	38	15.01	+	2.53	0.000942
negative regulation of macromolecule metabolic process	2207	49	22.59	+	2.17	0.00117
biological_process	16542	197	169.28	+	1.16	0.00118
metabolic process	9928	139	101.6	+	1.37	0.00142
regulation of cell death	1508	38	15.43	+	2.46	0.00188
negative regulation of biosynthetic process	1401	36	14.34	+	2.51	0.0026
cellular process	14147	177	144.77	+	1.22	0.00343
positive regulation of RNA biosynthetic process	1431	36	14.64	+	2.46	0.00428
transcription from RNA polymerase II promoter	781	25	7.99	+	3.13	0.00446
negative regulation of nucleobase-containing compound metabolic process	1310	34	13.41	+	2.54	0.00463
negative regulation of RNA metabolic process	1193	32	12.21	+	2.62	0.00515
negative regulation of cellular biosynthetic process	1381	35	14.13	+	2.48	0.00533
negative regulation of cell death	904	27	9.25	+	2.92	0.00575
positive regulation of nucleobase-containing compound metabolic process	1649	39	16.88	+	2.31	0.00623
positive regulation of nitrogen compound metabolic process	1726	40	17.66	+	2.26	0.00729
negative regulation of gene expression	1404	35	14.37	+	2.44	0.00776
negative regulation of cellular metabolic process	2213	47	22.65	+	2.08	0.00794
positive regulation of macromolecule biosynthetic process	1600	38	16.37	+	2.32	0.00801
macromolecular complex subunit organization	2074	45	21.22	+	2.12	0.00805
positive regulation of biosynthetic process	1745	40	17.86	+	2.24	0.00958
negative regulation of cellular macromolecule biosynthetic process	1240	32	12.69	+	2.52	0.0117
positive regulation of cellular process	4586	77	46.93	+	1.64	0.0149
positive regulation of cellular biosynthetic process	1712	39	17.52	+	2.23	0.0155
positive regulation of nucleic acid-templated transcription	1403	34	14.36	+	2.37	0.021
positive regulation of transcription, DNA-templated	1403	34	14.36	+	2.37	0.021
negative regulation of RNA biosynthetic process	1153	30	11.8	+	2.54	0.022
regulation of anatomical structure morphogenesis	857	25	8.77	+	2.85	0.0231
positive regulation of cellular metabolic process	2904	55	29.72	+	1.85	0.0267
regulation of cell cycle	946	26	9.68	+	2.69	0.0417
negative regulation of nucleic acid-templated transcription	1138	29	11.65	+	2.49	0.0488

## Sheet: GO MCF7 H3K4AC
SUPPLEMENTAL TABLE 3: MCF7 H3K4AC ENRICHED: ONTOLOGY
Analysis Type:	PANTHER Overrepresentation Test (release 20150430)
Annotation Version and Release Date:	GO Ontology database Released 2015-08-06
Analyzed List:	upload_1 (Homo sapiens)
Reference List:	Homo sapiens (all genes in database)
Bonferroni correction:	TRUE
GO biological process complete	entries	coverage	expected	over/under	fold Enrichment	P-value
Unclassified	4272	20	43.1	-	0.46	0
regulation of gene expression	4074	98	41.1	+	2.38	5.92e-15
regulation of RNA metabolic process	3573	86	36.05	+	2.39	3.5e-12
nucleic acid metabolic process	3874	90	39.09	+	2.3	4.19e-12
RNA metabolic process	3373	83	34.03	+	2.44	4.36e-12
regulation of cellular macromolecule biosynthetic process	3768	88	38.02	+	2.31	8.11e-12
regulation of nitrogen compound metabolic process	4148	93	41.85	+	2.22	9.36e-12
regulation of macromolecule biosynthetic process	3875	89	39.1	+	2.28	1.39e-11
regulation of macromolecule metabolic process	5607	111	56.57	+	1.96	1.4e-11
regulation of nucleic acid-templated transcription	3460	82	34.91	+	2.35	6.35e-11
gene expression	3825	87	38.59	+	2.25	6.52e-11
regulation of cellular biosynthetic process	4054	90	40.9	+	2.2	7.09e-11
nucleobase-containing compound metabolic process	4372	94	44.11	+	2.13	8.65e-11
regulation of RNA biosynthetic process	3480	82	35.11	+	2.34	8.82e-11
regulation of nucleobase-containing compound metabolic process	3861	87	38.96	+	2.23	1.14e-10
regulation of biosynthetic process	4098	90	41.35	+	2.18	1.38e-10
regulation of transcription, DNA-templated	3438	81	34.69	+	2.34	1.43e-10
cellular aromatic compound metabolic process	4575	95	46.16	+	2.06	5.11e-10
regulation of metabolic process	6588	119	66.47	+	1.79	5.39e-10
transcription, DNA-templated	2560	67	25.83	+	2.59	6.16e-10
nucleic acid-templated transcription	2561	67	25.84	+	2.59	6.27e-10
cellular macromolecule biosynthetic process	3576	81	36.08	+	2.25	1.27e-09
heterocycle metabolic process	4573	94	46.14	+	2.04	1.46e-09
RNA biosynthetic process	2680	68	27.04	+	2.51	1.62e-09
nucleobase-containing compound biosynthetic process	2962	72	29.88	+	2.41	1.92e-09
aromatic compound biosynthetic process	3044	73	30.71	+	2.38	2.36e-09
cellular nitrogen compound metabolic process	5112	100	51.58	+	1.94	3.1e-09
macromolecule biosynthetic process	3651	81	36.84	+	2.2	3.92e-09
regulation of primary metabolic process	5631	106	56.81	+	1.87	4.01e-09
regulation of transcription from RNA polymerase II promoter	1716	52	17.31	+	3	4.08e-09
heterocycle biosynthetic process	3043	72	30.7	+	2.35	7.24e-09
cellular nitrogen compound biosynthetic process	3407	77	34.37	+	2.24	8.12e-09
cellular macromolecule metabolic process	6753	118	68.13	+	1.73	9.82e-09
organic cyclic compound metabolic process	4818	95	48.61	+	1.95	1.28e-08
nitrogen compound metabolic process	5475	103	55.24	+	1.86	1.28e-08
regulation of cellular metabolic process	5814	107	58.66	+	1.82	1.29e-08
organic cyclic compound biosynthetic process	3173	73	32.01	+	2.28	1.84e-08
negative regulation of gene expression	1404	45	14.17	+	3.18	3.41e-08
negative regulation of cellular macromolecule biosynthetic process	1240	42	12.51	+	3.36	3.62e-08
negative regulation of macromolecule biosynthetic process	1318	43	13.3	+	3.23	6.41e-08
macromolecule metabolic process	7438	123	75.04	+	1.64	1.11e-07
macromolecular complex subunit organization	2074	55	20.93	+	2.63	1.37e-07
negative regulation of macromolecule metabolic process	2207	57	22.27	+	2.56	1.47e-07
negative regulation of nucleic acid-templated transcription	1138	39	11.48	+	3.4	1.71e-07
negative regulation of RNA metabolic process	1193	40	12.04	+	3.32	1.74e-07
cellular biosynthetic process	4493	88	45.33	+	1.94	2.39e-07
negative regulation of RNA biosynthetic process	1153	39	11.63	+	3.35	2.51e-07
negative regulation of cellular biosynthetic process	1381	43	13.93	+	3.09	2.83e-07
negative regulation of transcription, DNA-templated	1104	38	11.14	+	3.41	2.84e-07
biosynthetic process	4673	90	47.15	+	1.91	3.05e-07
negative regulation of biosynthetic process	1401	43	14.14	+	3.04	4.45e-07
negative regulation of nitrogen compound metabolic process	1406	43	14.19	+	3.03	4.97e-07
organic substance biosynthetic process	4587	88	46.28	+	1.9	7.43e-07
negative regulation of nucleobase-containing compound metabolic process	1310	41	13.22	+	3.1	7.59e-07
negative regulation of metabolic process	2481	59	25.03	+	2.36	1.56e-06
chromatin organization	621	27	6.27	+	4.31	2.01e-06
negative regulation of biological process	4372	84	44.11	+	1.9	2.55e-06
negative regulation of cellular process	4025	79	40.61	+	1.95	4.46e-06
negative regulation of cellular metabolic process	2213	54	22.33	+	2.42	4.75e-06
primary metabolic process	8697	131	87.75	+	1.49	1.16e-05
cellular metabolic process	8573	129	86.5	+	1.49	2.15e-05
organic substance metabolic process	9008	132	90.88	+	1.45	7e-05
organelle organization	2912	61	29.38	+	2.08	9.64e-05
cellular component organization	5066	88	51.11	+	1.72	0.000131
chromosome organization	867	29	8.75	+	3.32	0.000146
cellular component organization or biogenesis	5188	89	52.34	+	1.7	0.000189
chromatin assembly or disassembly	142	12	1.43	+	> 5	0.000254
metabolic process	9928	139	100.17	+	1.39	0.000392
chromatin assembly	122	11	1.23	+	> 5	0.000504
negative regulation of transcription from RNA polymerase II promoter	722	25	7.28	+	3.43	0.000801
regulation of cell cycle	946	29	9.54	+	3.04	0.000922
protein-DNA complex subunit organization	162	12	1.63	+	> 5	0.00103
nucleosome organization	134	11	1.35	+	> 5	0.00127
macromolecular complex assembly	1177	32	11.88	+	2.69	0.00278
liver development	116	10	1.17	+	> 5	0.00302
transcription from RNA polymerase II promoter	781	25	7.88	+	3.17	0.00341
hepaticobiliary system development	119	10	1.2	+	> 5	0.0038
response to organic cyclic compound	798	25	8.05	+	3.11	0.00503
DNA packaging	157	11	1.58	+	> 5	0.00595
regulation of cellular process	10120	137	102.1	+	1.34	0.00693
gland development	405	17	4.09	+	4.16	0.00791
mRNA metabolic process	564	20	5.69	+	3.51	0.0114
protein-DNA complex assembly	135	10	1.36	+	> 5	0.0117
regulation of biological process	10614	141	107.09	+	1.32	0.0123
positive regulation of macromolecule biosynthetic process	1600	37	16.14	+	2.29	0.015
nucleosome assembly	108	9	1.09	+	> 5	0.0153
biological_process	16542	192	166.9	+	1.15	0.0163
RNA splicing	338	15	3.41	+	4.4	0.0179
multi-organism process	2169	45	21.88	+	2.06	0.0179
regulation of transcription from RNA polymerase II promoter in response to stress	59	7	0.6	+	> 5	0.0224
DNA conformation change	219	12	2.21	+	> 5	0.0234
biological regulation	11133	145	112.32	+	1.29	0.0242
mRNA processing	396	16	4	+	4	0.0268
mRNA splicing, via spliceosome	226	12	2.28	+	> 5	0.0321
RNA splicing, via transesterification reactions with bulged adenosine as nucleophile	226	12	2.28	+	> 5	0.0321
positive regulation of nitrogen compound metabolic process	1726	38	17.41	+	2.18	0.0336
positive regulation of cell death	609	20	6.14	+	3.25	0.0358
RNA splicing, via transesterification reactions	229	12	2.31	+	> 5	0.0366
positive regulation of gene expression	1664	37	16.79	+	2.2	0.0368
regulation of DNA-templated transcription in response to stress	64	7	0.65	+	> 5	0.0379
positive regulation of RNA metabolic process	1467	34	14.8	+	2.3	0.0398
protein complex subunit organization	1406	33	14.19	+	2.33	0.0431
chromatin modification	513	18	5.18	+	3.48	0.0452
multi-organism cellular process	678	21	6.84	+	3.07	0.0498

## Sheet: GO MDA231 H3K4AC
SUPPLEMENTAL TABLE 3: MDA-MB-231 H3K4AC ENRICHED: ONTOLOGY
Analysis Type:	PANTHER Overrepresentation Test (release 20150430)
Annotation Version and Release Date:	GO Ontology database Released 2015-08-06
Analyzed List:	upload_1 (Homo sapiens)
Reference List:	Homo sapiens (all genes in database)
Bonferroni correction:	TRUE
GO biological process complete	Homo sapiens - REFLIST (20814)	upload_1 (210)	upload_1 (expected)	upload_1 (over/under)	upload_1 (fold Enrichment)	upload_1 (P-value)
regulation of DNA-templated transcription in response to stress	64	8	0.65	+	> 5	0.00294
regulation of transcription from RNA polymerase II promoter in response to stress	59	7	0.6	+	> 5	0.0224
RNA export from nucleus	84	8	0.85	+	> 5	0.0218
ribonucleoprotein complex localization	88	8	0.89	+	> 5	0.0305
nuclear export	117	10	1.18	+	> 5	0.00327
protein localization to endoplasmic reticulum	136	10	1.37	+	> 5	0.0125
response to unfolded protein	150	11	1.51	+	> 5	0.00383
establishment of RNA localization	152	11	1.53	+	> 5	0.00436
RNA transport	152	11	1.53	+	> 5	0.00436
nucleic acid transport	152	11	1.53	+	> 5	0.00436
response to topologically incorrect protein	161	11	1.62	+	> 5	0.00758
RNA localization	162	11	1.63	+	> 5	0.00805
RNA catabolic process	222	14	2.24	+	> 5	0.000651
mRNA catabolic process	193	12	1.95	+	> 5	0.00645
nuclear-transcribed mRNA catabolic process	181	11	1.83	+	> 5	0.0231
nucleobase-containing compound transport	186	11	1.88	+	> 5	0.0298
mRNA splicing, via spliceosome	226	13	2.28	+	> 5	0.00529
RNA splicing, via transesterification reactions with bulged adenosine as nucleophile	226	13	2.28	+	> 5	0.00529
RNA splicing, via transesterification reactions	229	13	2.31	+	> 5	0.00611
translational initiation	232	13	2.34	+	> 5	0.00705
nucleocytoplasmic transport	234	13	2.36	+	> 5	0.00775
nuclear transport	239	13	2.41	+	> 5	0.00976
protein folding	224	12	2.26	+	> 5	0.0294
regulation of translation	289	15	2.92	+	> 5	0.00263
regulation of cellular amide metabolic process	311	16	3.14	+	> 5	0.00119
viral process	674	34	6.8	+	5	1.15e-10
multi-organism cellular process	678	34	6.84	+	4.97	1.36e-10
mRNA metabolic process	564	28	5.69	+	4.92	4.4e-08
RNA splicing	338	16	3.41	+	4.69	0.00355
interspecies interaction between organisms	749	35	7.56	+	4.63	4.13e-10
symbiosis, encompassing mutualism through parasitism	749	35	7.56	+	4.63	4.13e-10
translation	397	18	4.01	+	4.49	0.00124
nucleobase-containing compound catabolic process	344	15	3.47	+	4.32	0.0221
peptide biosynthetic process	420	18	4.24	+	4.25	0.0028
posttranscriptional regulation of gene expression	357	15	3.6	+	4.16	0.0344
mRNA processing	396	16	4	+	4	0.0268
amide biosynthetic process	480	19	4.84	+	3.92	0.00428
protein localization to organelle	528	20	5.33	+	3.75	0.0042
cellular macromolecule catabolic process	764	27	7.71	+	3.5	0.000156
cytoplasmic transport	713	24	7.19	+	3.34	0.00244
macromolecule catabolic process	899	29	9.07	+	3.2	0.000316
transcription from RNA polymerase II promoter	781	24	7.88	+	3.05	0.012
negative regulation of macromolecule biosynthetic process	1318	40	13.3	+	3.01	3.29e-06
intracellular protein transport	727	22	7.33	+	3	0.0427
negative regulation of RNA metabolic process	1193	35	12.04	+	2.91	0.000113
negative regulation of nitrogen compound metabolic process	1406	41	14.19	+	2.89	6.16e-06
chromosome organization	867	25	8.75	+	2.86	0.0219
regulation of transcription from RNA polymerase II promoter	1716	49	17.31	+	2.83	1.88e-07
negative regulation of biosynthetic process	1401	40	14.14	+	2.83	1.88e-05
single-organism intracellular transport	1168	33	11.78	+	2.8	0.000743
negative regulation of cellular biosynthetic process	1381	39	13.93	+	2.8	4.17e-05
negative regulation of cellular macromolecule biosynthetic process	1240	35	12.51	+	2.8	0.000293
negative regulation of nucleobase-containing compound metabolic process	1310	36	13.22	+	2.72	0.000353
negative regulation of nucleic acid-templated transcription	1138	31	11.48	+	2.7	0.00416
negative regulation of RNA biosynthetic process	1153	31	11.63	+	2.66	0.00549
intracellular transport	1353	36	13.65	+	2.64	0.000781
cellular protein localization	1138	30	11.48	+	2.61	0.0126
negative regulation of gene expression	1404	37	14.17	+	2.61	0.00064
negative regulation of transcription, DNA-templated	1104	29	11.14	+	2.6	0.0206
cellular macromolecule localization	1146	30	11.56	+	2.59	0.0145
protein transport	1224	32	12.35	+	2.59	0.00648
RNA biosynthetic process	2680	68	27.04	+	2.51	1.62e-09
establishment of protein localization	1307	33	13.19	+	2.5	0.00914
RNA metabolic process	3373	85	34.03	+	2.5	3.6e-13
macromolecule biosynthetic process	3651	92	36.84	+	2.5	7.16e-15
cellular macromolecule biosynthetic process	3576	90	36.08	+	2.49	2.43e-14
nucleic acid metabolic process	3874	97	39.09	+	2.48	6.02e-16
protein complex subunit organization	1406	35	14.19	+	2.47	0.00571
macromolecular complex subunit organization	2074	51	20.93	+	2.44	1.27e-05
negative regulation of macromolecule metabolic process	2207	54	22.27	+	2.43	4.31e-06
cellular nitrogen compound biosynthetic process	3407	83	34.37	+	2.41	7.86e-12
macromolecule localization	2013	49	20.31	+	2.41	4.06e-05
nucleobase-containing compound biosynthetic process	2962	72	29.88	+	2.41	1.92e-09
establishment of localization in cell	1812	44	18.28	+	2.41	0.000321
protein localization	1689	41	17.04	+	2.41	0.00104
regulation of macromolecule biosynthetic process	3875	94	39.1	+	2.4	3.04e-14
cell cycle	1322	32	13.34	+	2.4	0.0326
gene expression	3825	92	38.59	+	2.38	1.59e-13
negative regulation of cellular metabolic process	2213	53	22.33	+	2.37	1.39e-05
single-organism organelle organization	1970	47	19.88	+	2.36	0.000168
heterocycle biosynthetic process	3043	72	30.7	+	2.35	7.24e-09
aromatic compound biosynthetic process	3044	72	30.71	+	2.34	7.35e-09
transcription, DNA-templated	2560	60	25.83	+	2.32	1.83e-06
nucleic acid-templated transcription	2561	60	25.84	+	2.32	1.86e-06
regulation of biosynthetic process	4098	96	41.35	+	2.32	1.12e-13
positive regulation of RNA metabolic process	1467	34	14.8	+	2.3	0.0398
regulation of nitrogen compound metabolic process	4148	96	41.85	+	2.29	2.56e-13
nucleobase-containing compound metabolic process	4372	101	44.11	+	2.29	2.08e-14
regulation of cellular macromolecule biosynthetic process	3768	87	38.02	+	2.29	2.65e-11
cellular localization	2174	50	21.93	+	2.28	0.000171
regulation of cellular biosynthetic process	4054	93	40.9	+	2.27	2.12e-12
organic cyclic compound biosynthetic process	3173	72	32.01	+	2.25	5.47e-08
regulation of RNA metabolic process	3573	81	36.05	+	2.25	1.21e-09
multi-organism process	2169	49	21.88	+	2.24	0.00043
regulation of nucleic acid-templated transcription	3460	78	34.91	+	2.23	6.04e-09
positive regulation of nucleobase-containing compound metabolic process	1649	37	16.64	+	2.22	0.03
regulation of RNA biosynthetic process	3480	78	35.11	+	2.22	8.15e-09
regulation of gene expression	4074	91	41.1	+	2.21	3.05e-11
organelle organization	2912	65	29.38	+	2.21	1.87e-06
negative regulation of metabolic process	2481	55	25.03	+	2.2	9.61e-05
cellular response to stress	1718	38	17.33	+	2.19	0.0302
heterocycle metabolic process	4573	101	46.14	+	2.19	5.22e-13
cellular aromatic compound metabolic process	4575	101	46.16	+	2.19	5.39e-13
positive regulation of nitrogen compound metabolic process	1726	38	17.41	+	2.18	0.0336
regulation of transcription, DNA-templated	3438	75	34.69	+	2.16	1.09e-07
regulation of nucleobase-containing compound metabolic process	3861	84	38.96	+	2.16	3.23e-09
cellular biosynthetic process	4493	96	45.33	+	2.12	5.29e-11
cellular response to organic substance	1978	42	19.96	+	2.1	0.0237
organic cyclic compound metabolic process	4818	102	48.61	+	2.1	6.37e-12
organic substance biosynthetic process	4587	97	46.28	+	2.1	6.66e-11
biosynthetic process	4673	98	47.15	+	2.08	7.41e-11
regulation of protein metabolic process	2530	53	25.53	+	2.08	0.00123
cellular nitrogen compound metabolic process	5112	106	51.58	+	2.06	4.39e-12
regulation of cellular protein metabolic process	2364	49	23.85	+	2.05	0.00571
cellular protein metabolic process	3575	73	36.07	+	2.02	5.11e-06
regulation of macromolecule metabolic process	5607	112	56.57	+	1.98	4.51e-12
negative regulation of cellular process	4025	80	40.61	+	1.97	1.73e-06
regulation of primary metabolic process	5631	111	56.81	+	1.95	1.93e-11
nitrogen compound metabolic process	5475	107	55.24	+	1.94	1.99e-10
cellular macromolecule metabolic process	6753	131	68.13	+	1.92	4.83e-15
regulation of cellular metabolic process	5814	112	58.66	+	1.91	7e-11
negative regulation of biological process	4372	84	44.11	+	1.9	2.55e-06
cellular component organization	5066	96	51.11	+	1.88	9.86e-08
cellular component organization or biogenesis	5188	97	52.34	+	1.85	1.57e-07
macromolecule metabolic process	7438	136	75.04	+	1.81	9.94e-14
regulation of metabolic process	6588	120	66.47	+	1.81	1.87e-10
protein metabolic process	4241	76	42.79	+	1.78	0.000667
cellular metabolic process	8573	140	86.5	+	1.62	6.64e-10
primary metabolic process	8697	140	87.75	+	1.6	2.46e-09
organic substance metabolic process	9008	141	90.88	+	1.55	2.11e-08
metabolic process	9928	147	100.17	+	1.47	3.96e-07
regulation of cellular process	10120	141	102.1	+	1.38	0.000356
regulation of biological process	10614	143	107.09	+	1.34	0.00295
biological regulation	11133	145	112.32	+	1.29	0.0242
cellular process	14147	181	142.73	+	1.27	7.81e-06
biological_process	16542	195	166.9	+	1.17	0.000578
Unclassified	4272	16	43.1	-	0.37	0
